# Supplementary material for: Off-target based drug repurposing opportunities for tivantinib in acute myeloid leukemia
Source: Sci Rep. 2019 Jan 24;9:606. doi: 10.1038/s41598-018-37174-6 (PMC6345777; doi:10.1038/s41598-018-37174-6)
Supplement: Supplementary file 2 — Supplementary Table S1 [file 41598_2018_37174_MOESM2_ESM.xlsx]

## Sheet: Kuenzi et al_Table S1
Prey	PreyGene	Bait	Spec	SpecSum	AvgSpec	NumReplicates	ctrlCounts	AvgP	MaxP	TopoAvgP	TopoMaxP	SaintScore	logOddsScore	log2(FoldChange)	BFDR	boosted_by	Length	NumExp	TotalExp	CrapomePCT	ln(NSAF)	ctrl_number	NSAFScore
PRG2_HUMAN	PRG2	TIVA	16|15	31	15.5	2	2|2	1	1	1	1	1	13.16	2.95	0	NA	222	0	411	100	-4.83758	2	2.88e-05
1B57_HUMAN	HLA-B	TIVA	7|5	12	6	2	0|0	1	1	1	1	1	10.89	5.91	0	NA	362	19	411	95.3771	-6.27563	2	8.03e-06
LSP1_HUMAN	LSP1	TIVA	5|4	9	4.5	2	0|0	1	1	1	1	1	9.21	5.49	0	NA	339	0	411	100	-6.49767	2	6.43e-06
PCAT2_HUMAN	LPCAT2	TIVA	5|7	12	6	2	0|0	1	1	1	1	1	10.89	5.91	0	NA	544	0	411	100	-6.68294	2	5.34e-06
KPCD_HUMAN	PRKCD	TIVA	8|5	13	6.5	2	0|0	1	1	1	1	1	10.89	6.02	0	NA	676	0	411	100	-6.82014	2	4.66e-06
1C12_HUMAN	HLA-C	TIVA	4|3	7	3.5	2	0|0	1	1	1	1	1	7.47	5.13	0	NA	366	26	411	93.674	-6.82562	2	4.63e-06
POTEJ_HUMAN	POTEJ	TIVA	9|10	19	9.5	2	9|6	0	0	0	0	0	-11.86	0.34	0.28	NA	1038	0	411	100	-6.8695	2	3.86e-07
UPAR_HUMAN	PLAUR	TIVA	5|1	6	3	2	0|0	0.5	1	0.5	1	0.5	3.59	4.91	0.03	NA	335	0	411	100	-6.89126	2	4.34e-06
TAXB1_HUMAN	TAX1BP1	TIVA	7|5	12	6	2	0|0	1	1	1	1	1	10.89	5.91	0	NA	789	0	411	100	-7.05475	2	3.68e-06
PLRKT_HUMAN	PLGRKT	TIVA	1|1	2	1	2	0|0	0	0	0	0	0	3.59	3.32	0.3	NA	147	0	411	100	-7.16618	2	3.29e-06
MGST1_HUMAN	MGST1	TIVA	1|1	2	1	2	0|0	0	0	0	0	0	3.59	3.32	0.3	NA	155	0	411	100	-7.21917	2	3.12e-06
KPCT_HUMAN	PRKCQ	TIVA	6|2	8	4	2	0|0	1	1	1	1	1	5.62	5.32	0	NA	706	0	411	100	-7.34907	2	2.74e-06
S27A2_HUMAN	SLC27A2	TIVA	5|2	7	3.5	2	0|0	1	1	1	1	1	5.62	5.13	0	NA	620	0	411	100	-7.3527	2	2.73e-06
TRI59_HUMAN	TRIM59	TIVA	2|1	3	1.5	2	0|0	0.5	1	0.5	1	0.5	3.59	3.91	0.1	NA	403	0	411	100	-7.76922	2	1.8e-06
RFT1_HUMAN	RFT1	TIVA	2|2	4	2	2	0|0	1	1	1	1	1	5.62	4.32	0	NA	541	0	411	100	-7.77602	2	1.79e-06
ALG3_HUMAN	ALG3	TIVA	2|1	3	1.5	2	0|0	0.5	1	0.5	1	0.5	3.59	3.91	0.1	NA	438	0	411	100	-7.8525	2	1.66e-06
S43A3_HUMAN	SLC43A3	TIVA	1|2	3	1.5	2	0|0	0.5	1	0.5	1	0.5	3.59	3.91	0.1	NA	491	0	411	100	-7.96672	2	1.48e-06
URP2_HUMAN	FERMT3	TIVA	2|1	3	1.5	2	0|0	0.5	1	0.5	1	0.5	3.59	3.91	0.1	NA	667	0	411	100	-8.27307	2	1.09e-06
ARBK1_HUMAN	ADRBK1	TIVA	2|1	3	1.5	2	0|0	0.5	1	0.5	1	0.5	3.59	3.91	0.1	NA	689	0	411	100	-8.30552	2	1.05e-06
VAV_HUMAN	VAV1	TIVA	1|2	3	1.5	2	0|0	0.5	1	0.5	1	0.5	3.59	3.91	0.1	NA	845	0	411	100	-8.50962	2	8.6e-07
FBX46_HUMAN	FBXO46	TIVA	2|0	2	1	2	0|0	0.5	1	0.5	1	0.5	1.09	3.32	0.1	NA	603	0	411	100	-8.57766	2	8.03e-07
ITB2_HUMAN	ITGB2	TIVA	2|0	2	1	2	0|0	0.5	1	0.5	1	0.5	1.09	3.32	0.1	NA	769	0	411	100	-8.82084	2	6.3e-07
HCLS1_HUMAN	HCLS1	TIVA	1|0	1	0.5	2	0|0	0	0	0	0	0	1.09	2.32	0.3	NA	486	0	411	100	-9.0551	2	4.98e-07
DGKZ_HUMAN	DGKZ	TIVA	1|1	2	1	2	0|0	0	0	0	0	0	3.59	3.32	0.3	NA	1117	0	411	100	-9.19415	2	4.33e-07
VPP2_HUMAN	ATP6V0A2	TIVA	0|1	1	0.5	2	0|0	0	0	0	0	0	1.09	2.32	0.3	NA	856	0	411	100	-9.62116	2	2.83e-07
GSK3B_HUMAN	GSK3B	TIVA	32|31	63	31.5	2	0|0	1	1	1	1	1	49.88	8.3	0	NA	420	1	411	99.76	-4.76601	2	3.63e-05
KPCB_HUMAN	PRKCB	TIVA	10|5	15	7.5	2	0|0	1	1	1	1	1	10.89	6.23	0	NA	671	1	411	99.76	-6.66961	2	5.41e-06
CERS2_HUMAN	CERS2	TIVA	4|3	7	3.5	2	0|0	1	1	1	1	1	7.47	5.13	0	NA	380	1	411	99.76	-6.86315	2	4.46e-06
MBOA5_HUMAN	LPCAT3	TIVA	2|3	5	2.5	2	0|0	1	1	1	1	1	5.62	4.64	0	NA	487	1	411	99.76	-7.44772	2	2.49e-06
SPB10_HUMAN	SERPINB10	TIVA	3|1	4	2	2	0|0	0.5	1	0.5	1	0.5	3.59	4.32	0.05	NA	397	1	411	99.76	-7.46653	2	2.44e-06
UN93B_HUMAN	UNC93B1	TIVA	3|3	6	3	2	0|0	1	1	1	1	1	7.47	4.91	0	NA	597	1	411	99.76	-7.46905	2	2.43e-06
MK09_HUMAN	MAPK9	TIVA	1|2	3	1.5	2	0|0	0.5	1	0.5	1	0.5	3.59	3.91	0.1	NA	424	1	411	99.76	-7.82001	2	1.71e-06
GTR3_HUMAN	SLC2A3	TIVA	2|1	3	1.5	2	0|0	0.5	1	0.5	1	0.5	3.59	3.91	0.1	NA	496	1	411	99.76	-7.97686	2	1.46e-06
TM9S2_HUMAN	TM9SF2	TIVA	3|1	4	2	2	0|0	0.5	1	0.5	1	0.5	3.59	4.32	0.05	NA	663	1	411	99.76	-7.97937	2	1.46e-06
GHITM_HUMAN	GHITM	TIVA	1|1	2	1	2	0|0	0	0	0	0	0	3.59	3.32	0.3	NA	345	1	411	99.76	-8.01929	2	1.4e-06
VPP3_HUMAN	TCIRG1	TIVA	3|1	4	2	2	0|0	0.5	1	0.5	1	0.5	3.59	4.32	0.05	NA	830	1	411	99.76	-8.20402	2	1.17e-06
ITAL_HUMAN	ITGAL	TIVA	1|4	5	2.5	2	0|0	0.5	1	0.5	1	0.5	3.59	4.64	0.03	NA	1170	1	411	99.76	-8.32421	2	1.03e-06
SSH2_HUMAN	SSH2	TIVA	4|2	6	3	2	0|0	1	1	1	1	1	5.62	4.91	0	NA	1423	1	411	99.76	-8.33766	2	1.02e-06
TAP2_HUMAN	TAP2	TIVA	2|0	2	1	2	0|0	0.5	1	0.5	1	0.5	1.09	3.32	0.1	NA	686	1	411	99.76	-8.70662	2	7.06e-07
HXK3_HUMAN	HK3	TIVA	0|2	2	1	2	0|0	0.5	1	0.5	1	0.5	1.09	3.32	0.1	NA	923	1	411	99.76	-9.00337	2	5.25e-07
PTN6_HUMAN	PTPN6	TIVA	1|0	1	0.5	2	0|0	0	0	0	0	0	1.09	2.32	0.3	NA	595	1	411	99.76	-9.25745	2	4.07e-07
ERG7_HUMAN	LSS	TIVA	1|0	1	0.5	2	0|0	0	0	0	0	0	1.09	2.32	0.3	NA	732	1	411	99.76	-9.46467	2	3.31e-07
PERM_HUMAN	MPO	TIVA	12|18	30	15	2	4|2	1	1	1	1	1	6.85	2.32	0	NA	745	2	411	99.51	-6.08108	2	7.49e-06
LEG9_HUMAN	LGALS9	TIVA	3|3	6	3	2	0|0	1	1	1	1	1	7.47	4.91	0	NA	355	2	411	99.51	-6.94925	2	4.09e-06
LEG8_HUMAN	LGALS8	TIVA	4|1	5	2.5	2	0|0	0.5	1	0.5	1	0.5	3.59	4.64	0.03	NA	317	2	411	99.51	-7.01836	2	3.82e-06
MCU_HUMAN	MCU	TIVA	2|3	5	2.5	2	0|0	1	1	1	1	1	5.62	4.64	0	NA	351	2	411	99.51	-7.12024	2	3.45e-06
CACO2_HUMAN	CALCOCO2	TIVA	4|2	6	3	2	0|0	1	1	1	1	1	5.62	4.91	0	NA	446	2	411	99.51	-7.17745	2	3.26e-06
AMPN_HUMAN	ANPEP	TIVA	7|4	11	5.5	2	0|0	1	1	1	1	1	9.21	5.78	0	NA	967	2	411	99.51	-7.3452	2	2.75e-06
MNDA_HUMAN	MNDA	TIVA	2|2	4	2	2	0|0	1	1	1	1	1	5.62	4.32	0	NA	407	2	411	99.51	-7.49141	2	2.38e-06
DOCK2_HUMAN	DOCK2	TIVA	9|5	14	7	2	0|0	1	1	1	1	1	10.89	6.13	0	NA	1830	2	411	99.51	-7.74191	2	1.85e-06
PIGT_HUMAN	PIGT	TIVA	2|2	4	2	2	0|0	1	1	1	1	1	5.62	4.32	0	NA	578	2	411	99.51	-7.84217	2	1.68e-06
TTC27_HUMAN	TTC27	TIVA	3|1	4	2	2	0|0	0.5	1	0.5	1	0.5	3.59	4.32	0.05	NA	843	2	411	99.51	-8.21957	2	1.15e-06
TM9S4_HUMAN	TM9SF4	TIVA	1|2	3	1.5	2	0|0	0.5	1	0.5	1	0.5	3.59	3.91	0.1	NA	642	2	411	99.51	-8.23487	2	1.13e-06
VPS16_HUMAN	VPS16	TIVA	2|1	3	1.5	2	0|0	0.5	1	0.5	1	0.5	3.59	3.91	0.1	NA	839	2	411	99.51	-8.50249	2	8.66e-07
NQO1_HUMAN	NQO1	TIVA	4|3	7	3.5	2	0|0	1	1	1	1	1	7.47	5.13	0	NA	274	3	411	99.27	-6.53611	2	6.19e-06
HDA10_HUMAN	HDAC10	TIVA	7|7	14	7	2	0|0	1	1	1	1	1	14.13	6.13	0	NA	669	3	411	99.27	-6.73562	2	5.07e-06
KS6A3_HUMAN	RPS6KA3	TIVA	4|3	7	3.5	2	0|0	1	1	1	1	1	7.47	5.13	0	NA	740	3	411	99.27	-7.52963	2	2.29e-06
DHC24_HUMAN	DHCR24	TIVA	1|2	3	1.5	2	0|0	0.5	1	0.5	1	0.5	3.59	3.91	0.1	NA	516	3	411	99.27	-8.01639	2	1.41e-06
PLCE_HUMAN	AGPAT5	TIVA	0|2	2	1	2	0|0	0.5	1	0.5	1	0.5	1.09	3.32	0.1	NA	364	3	411	99.27	-8.0729	2	1.33e-06
FBX22_HUMAN	FBXO22	TIVA	1|1	2	1	2	0|0	0	0	0	0	0	3.59	3.32	0.3	NA	403	3	411	99.27	-8.17468	2	1.2e-06
MPRD_HUMAN	M6PR	TIVA	1|0	1	0.5	2	0|0	0	0	0	0	0	1.09	2.32	0.3	NA	277	3	411	99.27	-8.49291	2	8.74e-07
CNDP2_HUMAN	CNDP2	TIVA	1|0	1	0.5	2	0|0	0	0	0	0	0	1.09	2.32	0.3	NA	475	3	411	99.27	-9.03221	2	5.1e-07
RPTOR_HUMAN	RPTOR	TIVA	2|0	2	1	2	0|0	0.5	1	0.5	1	0.5	1.09	3.32	0.1	NA	1335	3	411	99.27	-9.37243	2	3.63e-07
GLGB_HUMAN	GBE1	TIVA	1|0	1	0.5	2	0|0	0	0	0	0	0	1.09	2.32	0.3	NA	702	3	411	99.27	-9.42283	2	3.45e-07
UN13D_HUMAN	UNC13D	TIVA	1|0	1	0.5	2	0|0	0	0	0	0	0	1.09	2.32	0.3	NA	1090	3	411	99.27	-9.86283	2	2.22e-07
GDIR2_HUMAN	ARHGDIB	TIVA	4|2	6	3	2	0|0	1	1	1	1	1	5.62	4.91	0	NA	201	4	411	99.03	-6.38044	2	7.23e-06
NQO2_HUMAN	NQO2	TIVA	1|2	3	1.5	2	0|0	0.5	1	0.5	1	0.5	3.59	3.91	0.1	NA	231	4	411	99.03	-7.2127	2	3.14e-06
GPI8_HUMAN	PIGK	TIVA	4|1	5	2.5	2	0|0	0.5	1	0.5	1	0.5	3.59	4.64	0.03	NA	395	4	411	99.03	-7.23834	2	3.06e-06
TMM43_HUMAN	TMEM43	TIVA	3|2	5	2.5	2	0|0	1	1	1	1	1	5.62	4.64	0	NA	400	4	411	99.03	-7.25092	2	3.03e-06
MLEC_HUMAN	MLEC	TIVA	0|3	3	1.5	2	0|0	0.5	1	0.5	1	0.5	1.09	3.91	0.05	NA	292	4	411	99.03	-7.44703	2	2.49e-06
PIGS_HUMAN	PIGS	TIVA	3|2	5	2.5	2	0|0	1	1	1	1	1	5.62	4.64	0	NA	555	4	411	99.03	-7.57842	2	2.18e-06
CIAO1_HUMAN	CIAO1	TIVA	2|0	2	1	2	0|0	0.5	1	0.5	1	0.5	1.09	3.32	0.1	NA	339	4	411	99.03	-8.00175	2	1.43e-06
TRAM1_HUMAN	TRAM1	TIVA	2|0	2	1	2	0|0	0.5	1	0.5	1	0.5	1.09	3.32	0.1	NA	374	4	411	99.03	-8.1	2	1.29e-06
PMS2_HUMAN	PMS2	TIVA	4|0	4	2	2	0|0	0.5	1	0.5	1	0.5	1.09	4.32	0.03	NA	862	4	411	99.03	-8.24185	2	1.12e-06
ALG1_HUMAN	ALG1	TIVA	2|0	2	1	2	0|0	0.5	1	0.5	1	0.5	1.09	3.32	0.1	NA	464	4	411	99.03	-8.31563	2	1.04e-06
PTSS1_HUMAN	PTDSS1	TIVA	3|3	6	3	2	0|0	1	1	1	1	1	7.47	4.91	0	NA	473	5	411	98.78	-7.23623	2	3.07e-06
MYADM_HUMAN	MYADM	TIVA	3|1	4	2	2	0|0	0.5	1	0.5	1	0.5	3.59	4.32	0.05	NA	322	5	411	98.78	-7.25715	2	3.01e-06
PIGU_HUMAN	PIGU	TIVA	2|1	3	1.5	2	0|0	0.5	1	0.5	1	0.5	3.59	3.91	0.1	NA	435	5	411	98.78	-7.84563	2	1.67e-06
SHCBP_HUMAN	SHCBP1	TIVA	2|0	2	1	2	0|0	0.5	1	0.5	1	0.5	1.09	3.32	0.1	NA	672	5	411	98.78	-8.686	2	7.21e-07
ELMO1_HUMAN	ELMO1	TIVA	1|0	1	0.5	2	0|0	0	0	0	0	0	1.09	2.32	0.3	NA	727	5	411	98.78	-9.45782	2	3.33e-07
ARHG1_HUMAN	ARHGEF1	TIVA	0|1	1	0.5	2	0|0	0	0	0	0	0	1.09	2.32	0.3	NA	912	5	411	98.78	-9.68453	2	2.65e-07
CORO7_HUMAN	CORO7	TIVA	1|0	1	0.5	2	0|0	0	0	0	0	0	1.09	2.32	0.3	NA	925	5	411	98.78	-9.69869	2	2.62e-07
MYO1G_HUMAN	MYO1G	TIVA	75|70	145	72.5	2	5|2	1	1	1	1	1	72.03	4.37	0	NA	1018	6	411	98.54	-4.81775	2	3.26e-05
GSK3A_HUMAN	GSK3A	TIVA	30|34	64	32	2	0|0	1	1	1	1	1	48.43	8.32	0	NA	483	6	411	98.54	-4.89003	2	3.21e-05
ADK_HUMAN	ADK	TIVA	2|0	2	1	2	0|0	0.5	1	0.5	1	0.5	1.09	3.32	0.1	NA	362	6	411	98.54	-8.06739	2	1.34e-06
NCLN_HUMAN	NCLN	TIVA	2|1	3	1.5	2	0|0	0.5	1	0.5	1	0.5	3.59	3.91	0.1	NA	563	6	411	98.54	-8.10356	2	1.29e-06
SAC1_HUMAN	SACM1L	TIVA	2|1	3	1.5	2	0|0	0.5	1	0.5	1	0.5	3.59	3.91	0.1	NA	587	6	411	98.54	-8.14531	2	1.24e-06
STK10_HUMAN	STK10	TIVA	1|2	3	1.5	2	0|0	0.5	1	0.5	1	0.5	3.59	3.91	0.1	NA	968	6	411	98.54	-8.64551	2	7.5e-07
MYCB2_HUMAN	MYCBP2	TIVA	9|4	13	6.5	2	0|0	1	1	1	1	1	9.21	6.02	0	NA	4640	6	411	98.54	-8.74641	2	6.78e-07
PERE_HUMAN	EPX	TIVA	14|11	25	12.5	2	2|1	1	1	1	1	1	10.12	3.06	0	NA	715	7	411	98.3	-6.2223	2	7.29e-06
COR1A_HUMAN	CORO1A	TIVA	4|6	10	5	2	0|0	1	1	1	1	1	9.21	5.64	0	NA	461	7	411	98.3	-6.69971	2	5.25e-06
MYO19_HUMAN	MYO19	TIVA	8|7	15	7.5	2	0|0	1	1	1	1	1	14.13	6.23	0	NA	970	7	411	98.3	-7.03814	2	3.74e-06
RFTN1_HUMAN	RFTN1	TIVA	4|4	8	4	2	0|0	1	1	1	1	1	9.21	5.32	0	NA	578	7	411	98.3	-7.14903	2	3.35e-06
ABCBA_HUMAN	ABCB10	TIVA	4|5	9	4.5	2	0|0	1	1	1	1	1	9.21	5.49	0	NA	738	7	411	98.3	-7.27561	2	2.95e-06
MAGT1_HUMAN	MAGT1	TIVA	1|2	3	1.5	2	0|0	0.5	1	0.5	1	0.5	3.59	3.91	0.1	NA	335	7	411	98.3	-7.58441	2	2.17e-06
SPCS2_HUMAN	SPCS2	TIVA	1|1	2	1	2	0|0	0	0	0	0	0	3.59	3.32	0.3	NA	226	7	411	98.3	-7.59628	2	2.14e-06
TM9S3_HUMAN	TM9SF3	TIVA	3|2	5	2.5	2	0|0	1	1	1	1	1	5.62	4.64	0	NA	589	7	411	98.3	-7.63788	2	2.06e-06
LMAN2_HUMAN	LMAN2	TIVA	2|1	3	1.5	2	0|0	0.5	1	0.5	1	0.5	3.59	3.91	0.1	NA	356	7	411	98.3	-7.64521	2	2.04e-06
ARAF_HUMAN	ARAF	TIVA	2|0	2	1	2	0|0	0.5	1	0.5	1	0.5	1.09	3.32	0.1	NA	606	7	411	98.3	-8.58263	2	7.99e-07
TWF2_HUMAN	TWF2	TIVA	0|1	1	0.5	2	0|0	0	0	0	0	0	1.09	2.32	0.3	NA	349	7	411	98.3	-8.72396	2	6.94e-07
TOM70_HUMAN	TOMM70A	TIVA	1|0	1	0.5	2	0|0	0	0	0	0	0	1.09	2.32	0.3	NA	608	7	411	98.3	-9.27907	2	3.98e-07
SAM50_HUMAN	SAMM50	TIVA	8|10	18	9	2	0|0	1	1	1	1	1	15.71	6.49	0	NA	469	8	411	98.05	-6.12912	2	9.29e-06
CPT1A_HUMAN	CPT1A	TIVA	7|7	14	7	2	0|0	1	1	1	1	1	14.13	6.13	0	NA	773	8	411	98.05	-6.88011	2	4.38e-06
NUP37_HUMAN	NUP37	TIVA	2|0	2	1	2	0|0	0.5	1	0.5	1	0.5	1.09	3.32	0.1	NA	326	8	411	98.05	-7.96264	2	1.49e-06
RHG09_HUMAN	ARHGAP9	TIVA	3|1	4	2	2	0|0	0.5	1	0.5	1	0.5	3.59	4.32	0.05	NA	750	8	411	98.05	-8.10267	2	1.29e-06
VPP1_HUMAN	ATP6V0A1	TIVA	2|0	2	1	2	0|0	0.5	1	0.5	1	0.5	1.09	3.32	0.1	NA	837	8	411	98.05	-8.90557	2	5.78e-07
ARC1B_HUMAN	ARPC1B	TIVA	17|9	26	13	2	0|0	1	1	1	1	1	17.28	7.02	0	NA	372	9	411	97.81	-5.52969	2	1.69e-05
HDAC6_HUMAN	HDAC6	TIVA	24|23	47	23.5	2	4|3	1	1	1	1	1	17.6	2.75	0	NA	1215	9	411	97.81	-6.12124	2	7.75e-06
STOM_HUMAN	STOM	TIVA	5|3	8	4	2	0|0	1	1	1	1	1	7.47	5.32	0	NA	288	9	411	97.81	-6.45241	2	6.73e-06
HXK2_HUMAN	HK2	TIVA	6|3	9	4.5	2	0|0	1	1	1	1	1	7.47	5.49	0	NA	917	9	411	97.81	-7.49278	2	2.38e-06
STT3B_HUMAN	STT3B	TIVA	4|3	7	3.5	2	0|0	1	1	1	1	1	7.47	5.13	0	NA	826	9	411	97.81	-7.63958	2	2.05e-06
ILVBL_HUMAN	ILVBL	TIVA	4|1	5	2.5	2	0|0	0.5	1	0.5	1	0.5	3.59	4.64	0.03	NA	632	9	411	97.81	-7.70834	2	1.92e-06
MIRO2_HUMAN	RHOT2	TIVA	1|2	3	1.5	2	0|0	0.5	1	0.5	1	0.5	3.59	3.91	0.1	NA	618	9	411	97.81	-8.19677	2	1.18e-06
FDFT_HUMAN	FDFT1	TIVA	1|1	2	1	2	0|0	0	0	0	0	0	3.59	3.32	0.3	NA	417	9	411	97.81	-8.20883	2	1.16e-06
GCDH_HUMAN	GCDH	TIVA	2|0	2	1	2	0|0	0.5	1	0.5	1	0.5	1.09	3.32	0.1	NA	438	9	411	97.81	-8.25796	2	1.11e-06
TRRAP_HUMAN	TRRAP	TIVA	2|0	2	1	2	0|0	0.5	1	0.5	1	0.5	1.09	3.32	0.1	NA	3859	9	411	97.81	-10.4339	2	1.25e-07
PDE12_HUMAN	PDE12	TIVA	7|7	14	7	2	0|0	1	1	1	1	1	14.13	6.13	0	NA	609	10	411	97.57	-6.64165	2	5.57e-06
TNIK_HUMAN	TNIK	TIVA	2|1	3	1.5	2	0|0	0.5	1	0.5	1	0.5	3.59	3.91	0.1	NA	1360	10	411	97.57	-8.98552	2	5.34e-07
MY18A_HUMAN	MYO18A	TIVA	55|49	104	52	2	5|0	1	1	1	1	1	11.53	4.38	0	NA	2054	11	411	97.32	-5.85205	2	1.16e-05
TMED9_HUMAN	TMED9	TIVA	3|2	5	2.5	2	0|0	1	1	1	1	1	5.62	4.64	0	NA	235	11	411	97.32	-6.71904	2	5.15e-06
ADAS_HUMAN	AGPS	TIVA	7|5	12	6	2	0|0	1	1	1	1	1	10.89	5.91	0	NA	658	11	411	97.32	-6.87319	2	4.42e-06
MOT4_HUMAN	SLC16A3	TIVA	3|3	6	3	2	0|0	1	1	1	1	1	7.47	4.91	0	NA	465	11	411	97.32	-7.21917	2	3.12e-06
RHOG_HUMAN	RHOG	TIVA	2|0	2	1	2	0|0	0.5	1	0.5	1	0.5	1.09	3.32	0.1	NA	191	11	411	97.32	-7.42802	2	2.54e-06
CDIPT_HUMAN	CDIPT	TIVA	2|0	2	1	2	0|0	0.5	1	0.5	1	0.5	1.09	3.32	0.1	NA	213	11	411	97.32	-7.53704	2	2.27e-06
ACPH_HUMAN	APEH	TIVA	3|0	3	1.5	2	0|0	0.5	1	0.5	1	0.5	1.09	3.91	0.05	NA	732	11	411	97.32	-8.36606	2	9.92e-07
CUL3_HUMAN	CUL3	TIVA	2|0	2	1	2	0|0	0.5	1	0.5	1	0.5	1.09	3.32	0.1	NA	768	11	411	97.32	-8.81954	2	6.3e-07
MYO9B_HUMAN	MYO9B	TIVA	3|1	4	2	2	0|0	0.5	1	0.5	1	0.5	3.59	4.32	0.05	NA	2157	11	411	97.32	-9.15907	2	4.49e-07
ARPC5_HUMAN	ARPC5	TIVA	2|3	5	2.5	2	0|0	1	1	1	1	1	5.62	4.64	0	NA	151	12	411	97.08	-6.27673	2	8.02e-06
ODPX_HUMAN	PDHX	TIVA	9|5	14	7	2	0|0	1	1	1	1	1	10.89	6.13	0	NA	501	12	411	97.08	-6.44644	2	6.77e-06
RO60_HUMAN	TROVE2	TIVA	3|0	3	1.5	2	0|0	0.5	1	0.5	1	0.5	1.09	3.91	0.05	NA	538	12	411	97.08	-8.05814	2	1.35e-06
NNTM_HUMAN	NNT	TIVA	3|1	4	2	2	0|0	0.5	1	0.5	1	0.5	3.59	4.32	0.05	NA	1086	12	411	97.08	-8.47285	2	8.92e-07
MYO1F_HUMAN	MYO1F	TIVA	48|42	90	45	2	0|0	1	1	1	1	1	65.76	8.81	0	NA	1098	13	411	96.84	-5.37033	2	1.98e-05
RAC2_HUMAN	RAC2	TIVA	3|3	6	3	2	0|0	1	1	1	1	1	7.47	4.91	0	NA	192	13	411	96.84	-6.33463	2	7.57e-06
DJC13_HUMAN	DNAJC13	TIVA	12|7	19	9.5	2	0|0	1	1	1	1	1	14.13	6.57	0	NA	2243	13	411	96.84	-7.64002	2	2.05e-06
OPA1_HUMAN	OPA1	TIVA	5|2	7	3.5	2	0|0	1	1	1	1	1	5.62	5.13	0	NA	960	13	411	96.84	-7.78992	2	1.77e-06
ELP3_HUMAN	ELP3	TIVA	3|0	3	1.5	2	0|0	0.5	1	0.5	1	0.5	1.09	3.91	0.05	NA	547	13	411	96.84	-8.07473	2	1.33e-06
MCES_HUMAN	RNMT	TIVA	1|0	1	0.5	2	0|0	0	0	0	0	0	1.09	2.32	0.3	NA	476	13	411	96.84	-9.03431	2	5.09e-07
MYO5C_HUMAN	MYO5C	TIVA	3|0	3	1.5	2	0|0	0.5	1	0.5	1	0.5	1.09	3.91	0.05	NA	1742	13	411	96.84	-9.23307	2	4.17e-07
PPP6_HUMAN	PPP6C	TIVA	6|4	10	5	2	0|0	1	1	1	1	1	9.21	5.64	0	NA	305	14	411	96.59	-6.28662	2	7.94e-06
TM165_HUMAN	TMEM165	TIVA	1|2	3	1.5	2	0|0	0.5	1	0.5	1	0.5	3.59	3.91	0.1	NA	324	14	411	96.59	-7.55102	2	2.24e-06
NDUS2_HUMAN	NDUFS2	TIVA	1|1	2	1	2	0|0	0	0	0	0	0	3.59	3.32	0.3	NA	463	14	411	96.59	-8.31347	2	1.05e-06
HMCS1_HUMAN	HMGCS1	TIVA	1|1	2	1	2	0|0	0	0	0	0	0	3.59	3.32	0.3	NA	520	14	411	96.59	-8.42957	2	9.31e-07
ARPC3_HUMAN	ARPC3	TIVA	3|1	4	2	2	0|0	0.5	1	0.5	1	0.5	3.59	4.32	0.05	NA	178	15	411	96.35	-6.66438	2	5.44e-06
UGGG1_HUMAN	UGGT1	TIVA	9|11	20	10	2	0|0	1	1	1	1	1	17.28	6.64	0	NA	1555	15	411	96.35	-7.22239	2	3.11e-06
MOGS_HUMAN	MOGS	TIVA	2|1	3	1.5	2	0|0	0.5	1	0.5	1	0.5	3.59	3.91	0.1	NA	837	15	411	96.35	-8.5001	2	8.68e-07
AGK_HUMAN	AGK	TIVA	15|10	25	12.5	2	0|0	1	1	1	1	1	18.82	6.97	0	NA	422	16	411	96.11	-5.69502	2	1.43e-05
CNBP_HUMAN	CNBP	TIVA	3|1	4	2	2	0|0	0.5	1	0.5	1	0.5	3.59	4.32	0.05	NA	177	16	411	96.11	-6.65875	2	5.47e-06
LMAN1_HUMAN	LMAN1	TIVA	6|2	8	4	2	0|0	1	1	1	1	1	5.62	5.32	0	NA	510	16	411	96.11	-7.02386	2	3.8e-06
MD2L1_HUMAN	MAD2L1	TIVA	2|1	3	1.5	2	0|0	0.5	1	0.5	1	0.5	3.59	3.91	0.1	NA	205	16	411	96.11	-7.09329	2	3.54e-06
NDUAA_HUMAN	NDUFA10	TIVA	3|1	4	2	2	0|0	0.5	1	0.5	1	0.5	3.59	4.32	0.05	NA	355	16	411	96.11	-7.35472	2	2.73e-06
M4K4_HUMAN	MAP4K4	TIVA	3|1	4	2	2	0|0	0.5	1	0.5	1	0.5	3.59	4.32	0.05	NA	1239	16	411	96.11	-8.60466	2	7.82e-07
NDUS7_HUMAN	NDUFS7	TIVA	2|2	4	2	2	0|0	1	1	1	1	1	5.62	4.32	0	NA	213	17	411	95.86	-6.84389	2	4.55e-06
DHCR7_HUMAN	DHCR7	TIVA	5|2	7	3.5	2	0|0	1	1	1	1	1	5.62	5.13	0	NA	475	17	411	95.86	-7.0863	2	3.57e-06
GCP3_HUMAN	TUBGCP3	TIVA	2|3	5	2.5	2	0|0	1	1	1	1	1	5.62	4.64	0	NA	907	17	411	95.86	-8.0696	2	1.33e-06
ARPC2_HUMAN	ARPC2	TIVA	19|15	34	17	2	0|0	1	1	1	1	1	26.4	7.41	0	NA	300	18	411	95.62	-5.04631	2	2.74e-05
AT1B3_HUMAN	ATP1B3	TIVA	1|1	2	1	2	0|0	0	0	0	0	0	3.59	3.32	0.3	NA	279	18	411	95.62	-7.80696	2	1.74e-06
TMEDA_HUMAN	TMED10	TIVA	5|2	7	3.5	2	0|0	1	1	1	1	1	5.62	5.13	0	NA	219	19	411	95.38	-6.31205	2	7.74e-06
NDUS1_HUMAN	NDUFS1	TIVA	2|5	7	3.5	2	0|0	1	1	1	1	1	5.62	5.13	0	NA	727	19	411	95.38	-7.51191	2	2.33e-06
RAB2B_HUMAN	RAB2B	TIVA	1|1	2	1	2	0|0	0	0	0	0	0	3.59	3.32	0.3	NA	216	19	411	95.38	-7.55102	2	2.24e-06
NOMO1_HUMAN	NOMO1	TIVA	4|2	6	3	2	0|0	1	1	1	1	1	5.62	4.91	0	NA	1222	19	411	95.38	-8.18538	2	1.19e-06
ARHG2_HUMAN	ARHGEF2	TIVA	1|2	3	1.5	2	0|0	0.5	1	0.5	1	0.5	3.59	3.91	0.1	NA	986	19	411	95.38	-8.66394	2	7.37e-07
CAN1_HUMAN	CAPN1	TIVA	1|1	2	1	2	0|0	0	0	0	0	0	3.59	3.32	0.3	NA	714	19	411	95.38	-8.74663	2	6.78e-07
IDHP_HUMAN	IDH2	TIVA	1|0	1	0.5	2	0|0	0	0	0	0	0	1.09	2.32	0.3	NA	452	19	411	95.38	-8.98257	2	5.36e-07
COX2_HUMAN	MT-CO2	TIVA	1|2	3	1.5	2	0|0	0.5	1	0.5	1	0.5	3.59	3.91	0.1	NA	227	20	411	95.13	-7.19523	2	3.2e-06
MAOM_HUMAN	ME2	TIVA	1|1	2	1	2	0|0	0	0	0	0	0	3.59	3.32	0.3	NA	584	20	411	95.13	-8.54565	2	8.29e-07
LYN_HUMAN	LYN	TIVA	5|6	11	5.5	2	0|0	1	1	1	1	1	10.89	5.78	0	NA	512	21	411	94.89	-6.70932	2	5.2e-06
RM37_HUMAN	MRPL37	TIVA	4|4	8	4	2	0|0	1	1	1	1	1	9.21	5.32	0	NA	423	21	411	94.89	-6.83682	2	4.58e-06
G6PD_HUMAN	G6PD	TIVA	3|2	5	2.5	2	0|0	1	1	1	1	1	5.62	4.64	0	NA	515	21	411	94.89	-7.50362	2	2.35e-06
XPOT_HUMAN	XPOT	TIVA	5|4	9	4.5	2	0|0	1	1	1	1	1	9.21	5.49	0	NA	962	21	411	94.89	-7.54068	2	2.26e-06
GTR1_HUMAN	SLC2A1	TIVA	2|2	4	2	2	0|0	1	1	1	1	1	5.62	4.32	0	NA	492	21	411	94.89	-7.68108	2	1.97e-06
PYGL_HUMAN	PYGL	TIVA	3|3	6	3	2	0|0	1	1	1	1	1	7.47	4.91	0	NA	847	21	411	94.89	-7.81883	2	1.72e-06
ARC1A_HUMAN	ARPC1A	TIVA	2|0	2	1	2	0|0	0.5	1	0.5	1	0.5	1.09	3.32	0.1	NA	370	21	411	94.89	-8.08925	2	1.31e-06
AFG32_HUMAN	AFG3L2	TIVA	3|0	3	1.5	2	0|0	0.5	1	0.5	1	0.5	1.09	3.91	0.05	NA	797	21	411	94.89	-8.45114	2	9.11e-07
NU188_HUMAN	NUP188	TIVA	2|1	3	1.5	2	0|0	0.5	1	0.5	1	0.5	3.59	3.91	0.1	NA	1749	21	411	94.89	-9.23708	2	4.15e-07
RIR1_HUMAN	RRM1	TIVA	11|8	19	9.5	2	0|0	1	1	1	1	1	15.71	6.57	0	NA	792	22	411	94.65	-6.59902	2	5.81e-06
ATP5L_HUMAN	ATP5L	TIVA	1|1	2	1	2	0|0	0	0	0	0	0	3.59	3.32	0.3	NA	103	22	411	94.65	-6.81047	2	4.7e-06
GYS1_HUMAN	GYS1	TIVA	5|2	7	3.5	2	0|0	1	1	1	1	1	5.62	5.13	0	NA	737	22	411	94.65	-7.52557	2	2.3e-06
DCTN4_HUMAN	DCTN4	TIVA	2|0	2	1	2	0|0	0.5	1	0.5	1	0.5	1.09	3.32	0.1	NA	460	22	411	94.65	-8.30697	2	1.05e-06
STT3A_HUMAN	STT3A	TIVA	8|7	15	7.5	2	0|0	1	1	1	1	1	14.13	6.23	0	NA	705	23	411	94.4	-6.71904	2	5.15e-06
TBC15_HUMAN	TBC1D15	TIVA	6|5	11	5.5	2	0|0	1	1	1	1	1	10.89	5.78	0	NA	691	23	411	94.4	-7.00914	2	3.85e-06
SCAM3_HUMAN	SCAMP3	TIVA	2|1	3	1.5	2	0|0	0.5	1	0.5	1	0.5	3.59	3.91	0.1	NA	347	23	411	94.4	-7.61961	2	2.09e-06
CSK22_HUMAN	CSNK2A2	TIVA	2|0	2	1	2	0|0	0.5	1	0.5	1	0.5	1.09	3.32	0.1	NA	350	23	411	94.4	-8.03368	2	1.38e-06
IQGA2_HUMAN	IQGAP2	TIVA	5|0	5	2.5	2	0|0	0.5	1	0.5	1	0.5	1.09	4.64	0.03	NA	1575	23	411	94.4	-8.62147	2	7.69e-07
WDR1_HUMAN	WDR1	TIVA	9|9	18	9	2	0|0	1	1	1	1	1	17.28	6.49	0	NA	606	24	411	94.16	-6.3854	2	7.19e-06
TOM22_HUMAN	TOMM22	TIVA	2|0	2	1	2	0|0	0.5	1	0.5	1	0.5	1.09	3.32	0.1	NA	142	24	411	94.16	-7.13157	2	3.41e-06
ABCF2_HUMAN	ABCF2	TIVA	2|1	3	1.5	2	0|0	0.5	1	0.5	1	0.5	3.59	3.91	0.1	NA	623	24	411	94.16	-8.20483	2	1.17e-06
PO210_HUMAN	NUP210	TIVA	18|13	31	15.5	2	10|7	0.02	0.05	0.02	0.05	0.02	-9.71	0.86	0.23	NA	1887	25	411	93.92	-6.97765	2	1.46e-06
DNJB6_HUMAN	DNAJB6	TIVA	2|2	4	2	2	0|0	1	1	1	1	1	5.62	4.32	0	NA	326	25	411	93.92	-7.2695	2	2.97e-06
MYO5A_HUMAN	MYO5A	TIVA	14|6	20	10	2	0|0	1	1	1	1	1	12.53	6.64	0	NA	1855	25	411	93.92	-7.3988	2	2.61e-06
NB5R3_HUMAN	CYB5R3	TIVA	2|1	3	1.5	2	0|0	0.5	1	0.5	1	0.5	3.59	3.91	0.1	NA	301	25	411	93.92	-7.47739	2	2.41e-06
P4HA1_HUMAN	P4HA1	TIVA	3|0	3	1.5	2	0|0	0.5	1	0.5	1	0.5	1.09	3.91	0.05	NA	534	25	411	93.92	-8.05068	2	1.36e-06
SRPR_HUMAN	SRPR	TIVA	2|1	3	1.5	2	0|0	0.5	1	0.5	1	0.5	3.59	3.91	0.1	NA	638	25	411	93.92	-8.22862	2	1.14e-06
ERO1A_HUMAN	ERO1A	TIVA	1|0	1	0.5	2	0|0	0	0	0	0	0	1.09	2.32	0.3	NA	468	25	411	93.92	-9.01736	2	5.17e-07
GELS_HUMAN	GSN	TIVA	29|26	55	27.5	2	0|0	1	1	1	1	1	42.62	8.1	0	NA	782	26	411	93.67	-5.52341	2	1.7e-05
OSBL8_HUMAN	OSBPL8	TIVA	1|3	4	2	2	0|0	0.5	1	0.5	1	0.5	3.59	4.32	0.05	NA	889	26	411	93.67	-8.2727	2	1.09e-06
NU160_HUMAN	NUP160	TIVA	2|1	3	1.5	2	0|0	0.5	1	0.5	1	0.5	3.59	3.91	0.1	NA	1436	26	411	93.67	-9.0399	2	5.06e-07
PDCD6_HUMAN	PDCD6	TIVA	4|7	11	5.5	2	0|0	1	1	1	1	1	9.21	5.78	0	NA	191	27	411	93.43	-5.72327	2	1.39e-05
ERP29_HUMAN	ERP29	TIVA	1|1	2	1	2	2|1	0	0	0	0	0	-2.35	-0.58	0.3	NA	261	27	411	93.43	-7.74027	2	-1.36e-06
PCH2_HUMAN	TRIP13	TIVA	2|1	3	1.5	2	0|0	0.5	1	0.5	1	0.5	3.59	3.91	0.1	NA	432	27	411	93.43	-7.83871	2	1.68e-06
RT09_HUMAN	MRPS9	TIVA	2|0	2	1	2	0|0	0.5	1	0.5	1	0.5	1.09	3.32	0.1	NA	396	27	411	93.43	-8.15716	2	1.22e-06
MDN1_HUMAN	MDN1	TIVA	5|4	9	4.5	2	0|0	1	1	1	1	1	9.21	5.49	0	NA	5596	27	411	93.43	-9.30148	2	3.89e-07
ATPK_HUMAN	ATP5J2	TIVA	2|2	4	2	2	0|0	1	1	1	1	1	5.62	4.32	0	NA	94	28	411	93.19	-6.02589	2	1.03e-05
ARL1_HUMAN	ARL1	TIVA	1|2	3	1.5	2	0|0	0.5	1	0.5	1	0.5	3.59	3.91	0.1	NA	181	28	411	93.19	-6.96878	2	4.01e-06
S61A1_HUMAN	SEC61A1	TIVA	2|1	3	1.5	2	0|0	0.5	1	0.5	1	0.5	3.59	3.91	0.1	NA	476	28	411	93.19	-7.9357	2	1.53e-06
IPO4_HUMAN	IPO4	TIVA	3|2	5	2.5	2	0|0	1	1	1	1	1	5.62	4.64	0	NA	1081	28	411	93.19	-8.2451	2	1.12e-06
GT251_HUMAN	COLGALT1	TIVA	1|1	2	1	2	0|0	0	0	0	0	0	3.59	3.32	0.3	NA	622	29	411	92.94	-8.60869	2	7.78e-07
SC24C_HUMAN	SEC24C	TIVA	3|0	3	1.5	2	0|0	0.5	1	0.5	1	0.5	1.09	3.91	0.05	NA	1094	29	411	92.94	-8.76788	2	6.64e-07
KEAP1_HUMAN	KEAP1	TIVA	6|3	9	4.5	2	0|0	1	1	1	1	1	7.47	5.49	0	NA	624	30	411	92.7	-7.10782	2	3.49e-06
SYNC_HUMAN	NARS	TIVA	5|2	7	3.5	2	0|0	1	1	1	1	1	5.62	5.13	0	NA	548	30	411	92.7	-7.22926	2	3.09e-06
SC23B_HUMAN	SEC23B	TIVA	2|4	6	3	2	0|0	1	1	1	1	1	5.62	4.91	0	NA	767	30	411	92.7	-7.71962	2	1.89e-06
ADDG_HUMAN	ADD3	TIVA	3|0	3	1.5	2	0|0	0.5	1	0.5	1	0.5	1.09	3.91	0.05	NA	706	30	411	92.7	-8.3299	2	1.03e-06
CUL1_HUMAN	CUL1	TIVA	1|0	1	0.5	2	0|0	0	0	0	0	0	1.09	2.32	0.3	NA	776	30	411	92.7	-9.52305	2	3.12e-07
PLSL_HUMAN	LCP1	TIVA	12|7	19	9.5	2	0|0	1	1	1	1	1	14.13	6.57	0	NA	627	31	411	92.46	-6.3654	2	7.34e-06
SUN2_HUMAN	SUN2	TIVA	7|7	14	7	2	0|0	1	1	1	1	1	14.13	6.13	0	NA	717	31	411	92.46	-6.80491	2	4.73e-06
STML2_HUMAN	STOML2	TIVA	11|8	19	9.5	2	0|0	1	1	1	1	1	15.71	6.57	0	NA	356	32	411	92.21	-5.79938	2	1.29e-05
NAA15_HUMAN	NAA15	TIVA	7|5	12	6	2	0|0	1	1	1	1	1	10.89	5.91	0	NA	866	32	411	92.21	-7.14787	2	3.35e-06
DIC_HUMAN	SLC25A10	TIVA	1|1	2	1	2	0|0	0	0	0	0	0	3.59	3.32	0.3	NA	287	32	411	92.21	-7.83523	2	1.69e-06
RINI_HUMAN	RNH1	TIVA	1|0	1	0.5	2	0|0	0	0	0	0	0	1.09	2.32	0.3	NA	461	32	411	92.21	-9.00229	2	5.25e-07
SC23A_HUMAN	SEC23A	TIVA	0|1	1	0.5	2	0|0	0	0	0	0	0	1.09	2.32	0.3	NA	765	32	411	92.21	-9.50877	2	3.16e-07
DNJA3_HUMAN	DNAJA3	TIVA	5|3	8	4	2	0|0	1	1	1	1	1	7.47	5.32	0	NA	480	33	411	91.97	-6.96324	2	4.04e-06
AT5F1_HUMAN	ATP5F1	TIVA	0|2	2	1	2	0|0	0.5	1	0.5	1	0.5	1.09	3.32	0.1	NA	256	33	411	91.97	-7.72092	2	1.89e-06
TMM33_HUMAN	TMEM33	TIVA	4|3	7	3.5	2	0|0	1	1	1	1	1	7.47	5.13	0	NA	247	34	411	91.73	-6.43237	2	6.86e-06
SURF4_HUMAN	SURF4	TIVA	8|7	15	7.5	2	0|0	1	1	1	1	1	14.13	6.23	0	NA	269	35	411	91.48	-5.75555	2	1.35e-05
AT2A3_HUMAN	ATP2A3	TIVA	6|4	10	5	2	0|0	1	1	1	1	1	9.21	5.64	0	NA	1043	35	411	91.48	-7.51616	2	2.32e-06
RAB2A_HUMAN	RAB2A	TIVA	2|0	2	1	2	0|0	0.5	1	0.5	1	0.5	1.09	3.32	0.1	NA	212	35	411	91.48	-7.53233	2	2.28e-06
LAT1_HUMAN	SLC7A5	TIVA	2|2	4	2	2	0|0	1	1	1	1	1	5.62	4.32	0	NA	507	35	411	91.48	-7.71111	2	1.91e-06
RENT1_HUMAN	UPF1	TIVA	3|2	5	2.5	2	2|2	0.12	0.24	0.12	0.24	0.12	-2.62	0.32	0.22	NA	1129	35	411	91.48	-8.28854	2	8.03e-08
VAT1_HUMAN	VAT1	TIVA	1|0	1	0.5	2	0|0	0	0	0	0	0	1.09	2.32	0.3	NA	393	35	411	91.48	-8.8427	2	6.16e-07
F120A_HUMAN	FAM120A	TIVA	2|0	2	1	2	0|0	0.5	1	0.5	1	0.5	1.09	3.32	0.1	NA	1118	35	411	91.48	-9.19504	2	4.33e-07
PNPH_HUMAN	PNP	TIVA	3|1	4	2	2	0|0	0.5	1	0.5	1	0.5	3.59	4.32	0.05	NA	289	36	411	91.24	-7.14903	2	3.35e-06
SEPT6_HUMAN	2018-09-06	TIVA	3|2	5	2.5	2	0|0	1	1	1	1	1	5.62	4.64	0	NA	434	36	411	91.24	-7.3325	2	2.79e-06
TOM40_HUMAN	TOMM40	TIVA	3|1	4	2	2	0|0	0.5	1	0.5	1	0.5	3.59	4.32	0.05	NA	361	36	411	91.24	-7.37148	2	2.68e-06
FLII_HUMAN	FLII	TIVA	6|3	9	4.5	2	0|0	1	1	1	1	1	7.47	5.49	0	NA	1269	36	411	91.24	-7.81765	2	1.72e-06
CCNT1_HUMAN	CCNT1	TIVA	2|3	5	2.5	2	0|0	1	1	1	1	1	5.62	4.64	0	NA	726	36	411	91.24	-7.847	2	1.67e-06
DPOD1_HUMAN	POLD1	TIVA	5|1	6	3	2	0|0	0.5	1	0.5	1	0.5	3.59	4.91	0.03	NA	1107	36	411	91.24	-8.08654	2	1.31e-06
DC1L1_HUMAN	DYNC1LI1	TIVA	2|0	2	1	2	0|0	0.5	1	0.5	1	0.5	1.09	3.32	0.1	NA	523	36	411	91.24	-8.43533	2	9.26e-07
ELP1_HUMAN	IKBKAP	TIVA	3|0	3	1.5	2	0|0	0.5	1	0.5	1	0.5	1.09	3.91	0.05	NA	1332	36	411	91.24	-8.96472	2	5.45e-07
NOL6_HUMAN	NOL6	TIVA	2|0	2	1	2	0|0	0.5	1	0.5	1	0.5	1.09	3.32	0.1	NA	1146	36	411	91.24	-9.21978	2	4.23e-07
PUR9_HUMAN	ATIC	TIVA	1|0	1	0.5	2	3|1	0	0	0	0	0	-6.14	-2	0.3	NA	592	36	411	91.24	-9.2524	2	-1.48e-06
UBR4_HUMAN	UBR4	TIVA	2|1	3	1.5	2	0|0	0.5	1	0.5	1	0.5	3.59	3.91	0.1	NA	5183	36	411	91.24	-10.3234	2	1.4e-07
CATA_HUMAN	CAT	TIVA	3|2	5	2.5	2	0|0	1	1	1	1	1	5.62	4.64	0	NA	527	37	411	91	-7.52666	2	2.3e-06
NU205_HUMAN	NUP205	TIVA	4|0	4	2	2	0|0	0.5	1	0.5	1	0.5	1.09	4.32	0.03	NA	2012	37	411	91	-9.08948	2	4.81e-07
ODP2_HUMAN	DLAT	TIVA	25|18	43	21.5	2	0|0	1	1	1	1	1	30.87	7.75	0	NA	647	38	411	90.75	-5.58004	2	1.61e-05
SEH1_HUMAN	SEH1L	TIVA	3|2	5	2.5	2	0|0	1	1	1	1	1	5.62	4.64	0	NA	360	38	411	90.75	-7.14556	2	3.36e-06
QCR2_HUMAN	UQCRC2	TIVA	2|2	4	2	2	0|0	1	1	1	1	1	5.62	4.32	0	NA	453	38	411	90.75	-7.59849	2	2.14e-06
FABP5_HUMAN	FABP5	TIVA	1|0	1	0.5	2	0|0	0	0	0	0	0	1.09	2.32	0.3	NA	135	38	411	90.75	-7.77417	2	1.79e-06
ALDOC_HUMAN	ALDOC	TIVA	1|0	1	0.5	2	2|2	0	0	0	0	0	-6.14	-2	0.3	NA	364	38	411	90.75	-8.76605	2	-2.41e-06
ARPC4_HUMAN	ARPC4	TIVA	6|5	11	5.5	2	0|0	1	1	1	1	1	10.89	5.78	0	NA	168	39	411	90.51	-5.59496	2	1.59e-05
SRP09_HUMAN	SRP9	TIVA	0|2	2	1	2	0|0	0.5	1	0.5	1	0.5	1.09	3.32	0.1	NA	86	39	411	90.51	-6.63009	2	5.63e-06
SYFB_HUMAN	FARSB	TIVA	6|3	9	4.5	2	0|0	1	1	1	1	1	7.47	5.49	0	NA	589	39	411	90.51	-7.05009	2	3.7e-06
KTN1_HUMAN	KTN1	TIVA	2|1	3	1.5	2	7|2	0	0	0	0	0	-13.79	-1.6	0.3	NA	1357	39	411	90.51	-8.98331	2	-1.32e-06
ACSL4_HUMAN	ACSL4	TIVA	0|1	1	0.5	2	0|0	0	0	0	0	0	1.09	2.32	0.3	NA	711	39	411	90.51	-9.43557	2	3.41e-07
MACF1_HUMAN	MACF1	TIVA	0|1	1	0.5	2	0|0	0	0	0	0	0	1.09	2.32	0.3	NA	7388	39	411	90.51	-11.7765	2	3.28e-08
RAB14_HUMAN	RAB14	TIVA	2|1	3	1.5	2	0|0	0.5	1	0.5	1	0.5	3.59	3.91	0.1	NA	215	40	411	90.27	-7.14092	2	3.38e-06
ABCE1_HUMAN	ABCE1	TIVA	4|2	6	3	2	0|0	1	1	1	1	1	5.62	4.91	0	NA	599	40	411	90.27	-7.47239	2	2.43e-06
TIM44_HUMAN	TIMM44	TIVA	1|0	1	0.5	2	0|0	0	0	0	0	0	1.09	2.32	0.3	NA	452	40	411	90.27	-8.98257	2	5.36e-07
ARP3_HUMAN	ACTR3	TIVA	25|19	44	22	2	0|0	1	1	1	1	1	32.35	7.78	0	NA	418	41	411	90.02	-5.12018	2	2.55e-05
HAT1_HUMAN	HAT1	TIVA	4|0	4	2	2	0|0	0.5	1	0.5	1	0.5	1.09	4.32	0.03	NA	419	41	411	90.02	-7.52047	2	2.31e-06
TF3C5_HUMAN	GTF3C5	TIVA	2|0	2	1	2	0|0	0.5	1	0.5	1	0.5	1.09	3.32	0.1	NA	519	41	411	90.02	-8.42765	2	9.33e-07
ANXA1_HUMAN	ANXA1	TIVA	1|0	1	0.5	2	8|3	0	0	0	0	0	-21.17	-3.47	0.3	NA	346	41	411	90.02	-8.71533	2	-8.2e-06
SAE2_HUMAN	UBA2	TIVA	1|0	1	0.5	2	0|0	0	0	0	0	0	1.09	2.32	0.3	NA	640	41	411	90.02	-9.33036	2	3.78e-07
GRWD1_HUMAN	GRWD1	TIVA	2|2	4	2	2	0|0	1	1	1	1	1	5.62	4.32	0	NA	446	42	411	89.78	-7.58292	2	2.17e-06
TBL3_HUMAN	TBL3	TIVA	2|0	2	1	2	0|0	0.5	1	0.5	1	0.5	1.09	3.32	0.1	NA	808	42	411	89.78	-8.87031	2	5.99e-07
ASNS_HUMAN	ASNS	TIVA	1|0	1	0.5	2	0|0	0	0	0	0	0	1.09	2.32	0.3	NA	561	42	411	89.78	-9.19861	2	4.32e-07
UN45A_HUMAN	UNC45A	TIVA	8|3	11	5.5	2	0|0	1	1	1	1	1	7.47	5.78	0	NA	944	44	411	89.29	-7.32112	2	2.82e-06
LYAR_HUMAN	LYAR	TIVA	3|1	4	2	2	0|0	0.5	1	0.5	1	0.5	3.59	4.32	0.05	NA	379	44	411	89.29	-7.42013	2	2.56e-06
GEMI5_HUMAN	GEMIN5	TIVA	4|3	7	3.5	2	0|0	1	1	1	1	1	7.47	5.13	0	NA	1508	44	411	89.29	-8.24152	2	1.12e-06
GEMI4_HUMAN	GEMIN4	TIVA	2|1	3	1.5	2	0|0	0.5	1	0.5	1	0.5	3.59	3.91	0.1	NA	1058	44	411	89.29	-8.73442	2	6.86e-07
CNOT1_HUMAN	CNOT1	TIVA	2|0	2	1	2	0|0	0.5	1	0.5	1	0.5	1.09	3.32	0.1	NA	2376	44	411	89.29	-9.94892	2	2.04e-07
SMHD1_HUMAN	SMCHD1	TIVA	13|6	19	9.5	2	7|3	0.39	0.79	0.39	0.79	0.39	-7.26	0.93	0.2	NA	2005	45	411	89.05	-7.52785	2	8.98e-07
RHOA_HUMAN	RHOA	TIVA	0|1	1	0.5	2	2|0	0	0	0	0	0	-1.71	-1	0.3	NA	193	45	411	89.05	-8.13158	2	-1.65e-06
VDAC3_HUMAN	VDAC3	TIVA	9|8	17	8.5	2	0|0	1	1	1	1	1	15.71	6.41	0	NA	283	46	411	88.81	-5.68113	2	1.45e-05
GDIR1_HUMAN	ARHGDIA	TIVA	3|1	4	2	2	0|0	0.5	1	0.5	1	0.5	3.59	4.32	0.05	NA	204	46	411	88.81	-6.80072	2	4.75e-06
HPRT_HUMAN	HPRT1	TIVA	2|0	2	1	2	0|0	0.5	1	0.5	1	0.5	1.09	3.32	0.1	NA	218	46	411	88.81	-7.56024	2	2.22e-06
FXR1_HUMAN	FXR1	TIVA	2|1	3	1.5	2	0|0	0.5	1	0.5	1	0.5	3.59	3.91	0.1	NA	621	46	411	88.81	-8.20161	2	1.17e-06
CYFP2_HUMAN	CYFIP2	TIVA	3|0	3	1.5	2	0|0	0.5	1	0.5	1	0.5	1.09	3.91	0.05	NA	1278	46	411	88.81	-8.92333	2	5.68e-07
ODPA_HUMAN	PDHA1	TIVA	24|26	50	25	2	0|0	1	1	1	1	1	39.7	7.97	0	NA	390	47	411	88.56	-4.92302	2	3.1e-05
CDK9_HUMAN	CDK9	TIVA	8|10	18	9	2	0|0	1	1	1	1	1	15.71	6.49	0	NA	372	47	411	88.56	-5.89741	2	1.17e-05
RAP1A_HUMAN	RAP1A	TIVA	4|3	7	3.5	2	0|0	1	1	1	1	1	7.47	5.13	0	NA	184	47	411	88.56	-6.13792	2	9.21e-06
TFR1_HUMAN	TFRC	TIVA	9|12	21	10.5	2	0|0	1	1	1	1	1	17.28	6.71	0	NA	760	47	411	88.56	-6.45769	2	6.69e-06
TEBP_HUMAN	PTGES3	TIVA	2|1	3	1.5	2	0|0	0.5	1	0.5	1	0.5	3.59	3.91	0.1	NA	160	47	411	88.56	-6.84545	2	4.54e-06
ECHB_HUMAN	HADHB	TIVA	4|1	5	2.5	2	0|0	0.5	1	0.5	1	0.5	3.59	4.64	0.03	NA	474	47	411	88.56	-7.42066	2	2.55e-06
SQSTM_HUMAN	SQSTM1	TIVA	2|1	3	1.5	2	0|0	0.5	1	0.5	1	0.5	3.59	3.91	0.1	NA	440	47	411	88.56	-7.85706	2	1.65e-06
UBP14_HUMAN	USP14	TIVA	1|0	1	0.5	2	0|0	0	0	0	0	0	1.09	2.32	0.3	NA	494	48	411	88.32	-9.07143	2	4.9e-07
RAB8A_HUMAN	RAB8A	TIVA	4|4	8	4	2	0|0	1	1	1	1	1	9.21	5.32	0	NA	207	49	411	88.08	-6.12217	2	9.36e-06
MIF_HUMAN	MIF	TIVA	2|2	4	2	2	2|3	0	0	0	0	0	-4.4	-0.32	0.3	NA	115	49	411	88.08	-6.22753	2	-3.75e-06
DIAP1_HUMAN	DIAPH1	TIVA	6|2	8	4	2	0|0	1	1	1	1	1	5.62	5.32	0	NA	1272	49	411	88.08	-7.9378	2	1.52e-06
NU155_HUMAN	NUP155	TIVA	1|1	2	1	2	0|0	0	0	0	0	0	3.59	3.32	0.3	NA	1391	49	411	88.08	-9.41352	2	3.48e-07
GNAI2_HUMAN	GNAI2	TIVA	19|12	31	15.5	2	0|0	1	1	1	1	1	21.88	7.28	0	NA	355	50	411	87.83	-5.30702	2	2.11e-05
LAS1L_HUMAN	LAS1L	TIVA	1|3	4	2	2	0|0	0.5	1	0.5	1	0.5	3.59	4.32	0.05	NA	734	50	411	87.83	-8.08111	2	1.32e-06
HYOU1_HUMAN	HYOU1	TIVA	1|0	1	0.5	2	0|0	0	0	0	0	0	1.09	2.32	0.3	NA	999	50	411	87.83	-9.77565	2	2.42e-07
ARP2_HUMAN	ACTR2	TIVA	20|16	36	18	2	0|0	1	1	1	1	1	27.89	7.49	0	NA	394	51	411	87.59	-5.26172	2	2.21e-05
ATPO_HUMAN	ATP5O	TIVA	3|5	8	4	2	0|0	1	1	1	1	1	7.47	5.32	0	NA	213	51	411	87.59	-6.15074	2	9.09e-06
TKT_HUMAN	TKT	TIVA	9|5	14	7	2	5|5	0.02	0.04	0.02	0.04	0.02	-8.84	0.49	0.24	NA	623	51	411	87.59	-6.66438	2	9.47e-07
CLIC1_HUMAN	CLIC1	TIVA	0|1	1	0.5	2	1|2	0	0	0	0	0	-4.15	-1.6	0.3	NA	241	51	411	87.59	-8.35369	2	-2.48e-06
ODPB_HUMAN	PDHB	TIVA	17|17	34	17	2	0|0	1	1	1	1	1	29.38	7.41	0	NA	359	52	411	87.35	-5.22585	2	2.29e-05
SRPK1_HUMAN	SRPK1	TIVA	2|0	2	1	2	0|0	0.5	1	0.5	1	0.5	1.09	3.32	0.1	NA	655	52	411	87.35	-8.66038	2	7.39e-07
SYAC_HUMAN	AARS	TIVA	1|0	1	0.5	2	0|0	0	0	0	0	0	1.09	2.32	0.3	NA	968	52	411	87.35	-9.74412	2	2.5e-07
GNAI3_HUMAN	GNAI3	TIVA	12|4	16	8	2	0|0	1	1	1	1	1	9.21	6.32	0	NA	354	53	411	87.1	-5.9656	2	1.09e-05
ESYT1_HUMAN	ESYT1	TIVA	8|4	12	6	2	0|0	1	1	1	1	1	9.21	5.91	0	NA	1104	53	411	87.1	-7.39068	2	2.63e-06
TECR_HUMAN	TECR	TIVA	2|6	8	4	2	0|0	1	1	1	1	1	5.62	5.32	0	NA	308	54	411	86.86	-6.51955	2	6.29e-06
LBR_HUMAN	LBR	TIVA	2|1	3	1.5	2	0|0	0.5	1	0.5	1	0.5	3.59	3.91	0.1	NA	615	54	411	86.86	-8.1919	2	1.18e-06
CPSF1_HUMAN	CPSF1	TIVA	1|0	1	0.5	2	0|0	0	0	0	0	0	1.09	2.32	0.3	NA	1443	54	411	86.86	-10.1434	2	1.68e-07
HACD3_HUMAN	HACD3	TIVA	2|2	4	2	2	0|0	1	1	1	1	1	5.62	4.32	0	NA	362	55	411	86.62	-7.37424	2	2.68e-06
DUT_HUMAN	DUT	TIVA	0|1	1	0.5	2	0|0	0	0	0	0	0	1.09	2.32	0.3	NA	252	55	411	86.62	-8.39832	2	9.61e-07
PDC6I_HUMAN	PDCD6IP	TIVA	1|1	2	1	2	0|0	0	0	0	0	0	3.59	3.32	0.3	NA	868	55	411	86.62	-8.94194	2	5.58e-07
RAB10_HUMAN	RAB10	TIVA	3|4	7	3.5	2	0|0	1	1	1	1	1	7.47	5.13	0	NA	200	56	411	86.37	-6.2213	2	8.47e-06
MSH6_HUMAN	MSH6	TIVA	7|5	12	6	2	0|0	1	1	1	1	1	10.89	5.91	0	NA	1360	56	411	86.37	-7.59923	2	2.14e-06
ODO2_HUMAN	DLST	TIVA	2|2	4	2	2	2|0	0.76	0.76	0.76	0.76	0.76	1.18	1	0.01	NA	453	57	411	86.13	-7.59849	2	9.02e-07
VDAC1_HUMAN	VDAC1	TIVA	12|11	23	11.5	2	5|2	0.99	0.99	0.99	0.99	0.99	4.07	1.72	0	NA	283	58	411	85.89	-5.37885	2	1.28e-05
VDAC2_HUMAN	VDAC2	TIVA	7|8	15	7.5	2	3|3	0.79	0.89	0.79	0.89	0.79	0.83	1.32	0.01	NA	294	58	411	85.89	-5.84442	2	6.64e-06
NUP93_HUMAN	NUP93	TIVA	1|1	2	1	2	0|0	0	0	0	0	0	3.59	3.32	0.3	NA	819	58	411	85.89	-8.88383	2	5.91e-07
RRBP1_HUMAN	RRBP1	TIVA	2|1	3	1.5	2	6|3	0	0	0	0	0	-14.15	-1.6	0.3	NA	1410	58	411	85.89	-9.02163	2	-1.27e-06
ATD3B_HUMAN	ATAD3B	TIVA	11|12	23	11.5	2	0|0	1	1	1	1	1	20.36	6.85	0	NA	648	59	411	85.64	-6.20729	2	8.59e-06
GBB1_HUMAN	GNB1	TIVA	6|4	10	5	2	0|0	1	1	1	1	1	9.21	5.64	0	NA	340	59	411	85.64	-6.39525	2	7.12e-06
OST48_HUMAN	DDOST	TIVA	6|5	11	5.5	2	3|1	0.88	0.94	0.88	0.94	0.88	1.53	1.46	0	NA	456	59	411	85.64	-6.59349	2	3.38e-06
ACL6A_HUMAN	ACTL6A	TIVA	1|1	2	1	2	0|0	0	0	0	0	0	3.59	3.32	0.3	NA	429	59	411	85.64	-8.2372	2	1.13e-06
CND3_HUMAN	NCAPG	TIVA	3|1	4	2	2	0|0	0.5	1	0.5	1	0.5	3.59	4.32	0.05	NA	1015	59	411	85.64	-8.40524	2	9.54e-07
DDX41_HUMAN	DDX41	TIVA	2|8	10	5	2	0|0	1	1	1	1	1	5.62	5.64	0	NA	622	60	411	85.4	-6.99925	2	3.89e-06
AIMP2_HUMAN	AIMP2	TIVA	2|2	4	2	2	0|0	1	1	1	1	1	5.62	4.32	0	NA	320	60	411	85.4	-7.25092	2	3.03e-06
SYFA_HUMAN	FARSA	TIVA	2|2	4	2	2	0|0	1	1	1	1	1	5.62	4.32	0	NA	508	60	411	85.4	-7.71308	2	1.91e-06
RAB5C_HUMAN	RAB5C	TIVA	7|5	12	6	2	0|0	1	1	1	1	1	10.89	5.91	0	NA	216	61	411	85.16	-5.75926	2	1.35e-05
HNRL2_HUMAN	HNRNPUL2	TIVA	7|5	12	6	2	0|0	1	1	1	1	1	10.89	5.91	0	NA	747	61	411	85.16	-7.00005	2	3.89e-06
G6PI_HUMAN	GPI	TIVA	6|2	8	4	2	2|1	0.64	0.99	0.64	0.99	0.64	-0.84	1.42	0.01	NA	558	61	411	85.16	-7.11381	2	1.97e-06
SEC13_HUMAN	SEC13	TIVA	2|1	3	1.5	2	0|0	0.5	1	0.5	1	0.5	3.59	3.91	0.1	NA	322	61	411	85.16	-7.54483	2	2.26e-06
TOP2B_HUMAN	TOP2B	TIVA	3|2	5	2.5	2	0|0	1	1	1	1	1	5.62	4.64	0	NA	1626	61	411	85.16	-8.65333	2	7.44e-07
RCC1_HUMAN	RCC1	TIVA	1|0	1	0.5	2	0|0	0	0	0	0	0	1.09	2.32	0.3	NA	421	61	411	85.16	-8.91153	2	5.75e-07
DHX30_HUMAN	DHX30	TIVA	1|1	2	1	2	0|0	0	0	0	0	0	3.59	3.32	0.3	NA	1194	62	411	84.91	-9.26081	2	4.06e-07
GBB2_HUMAN	GNB2	TIVA	7|7	14	7	2	0|0	1	1	1	1	1	14.13	6.13	0	NA	340	63	411	84.67	-6.05878	2	9.97e-06
RAB7A_HUMAN	RAB7A	TIVA	3|0	3	1.5	2	3|0	0.36	0.73	0.36	0.73	0.36	-3.87	0	0.2	NA	207	63	411	84.67	-7.103	2	-5.49e-07
IPO7_HUMAN	IPO7	TIVA	11|4	15	7.5	2	0|0	1	1	1	1	1	9.21	6.23	0	NA	1038	64	411	84.43	-7.10589	2	3.5e-06
METK2_HUMAN	MAT2A	TIVA	3|0	3	1.5	2	0|0	0.5	1	0.5	1	0.5	1.09	3.91	0.05	NA	395	64	411	84.43	-7.74917	2	1.84e-06
CSK21_HUMAN	CSNK2A1	TIVA	1|1	2	1	2	0|0	0	0	0	0	0	3.59	3.32	0.3	NA	391	64	411	84.43	-8.14445	2	1.24e-06
THOC2_HUMAN	THOC2	TIVA	2|1	3	1.5	2	0|0	0.5	1	0.5	1	0.5	3.59	3.91	0.1	NA	1593	64	411	84.43	-9.14365	2	4.56e-07
TCRG1_HUMAN	TCERG1	TIVA	1|0	1	0.5	2	0|0	0	0	0	0	0	1.09	2.32	0.3	NA	1098	64	411	84.43	-9.87014	2	2.2e-07
ECH1_HUMAN	ECH1	TIVA	2|0	2	1	2	0|0	0.5	1	0.5	1	0.5	1.09	3.32	0.1	NA	328	65	411	84.18	-7.96876	2	1.48e-06
SYTC_HUMAN	TARS	TIVA	2|2	4	2	2	0|0	1	1	1	1	1	5.62	4.32	0	NA	723	65	411	84.18	-8.06601	2	1.34e-06
EIF3M_HUMAN	EIF3M	TIVA	1|1	2	1	2	0|0	0	0	0	0	0	3.59	3.32	0.3	NA	374	65	411	84.18	-8.1	2	1.29e-06
DC1I2_HUMAN	DYNC1I2	TIVA	2|4	6	3	2	0|0	1	1	1	1	1	5.62	4.91	0	NA	638	66	411	83.94	-7.53547	2	2.28e-06
DDX18_HUMAN	DDX18	TIVA	3|3	6	3	2	0|0	1	1	1	1	1	7.47	4.91	0	NA	670	66	411	83.94	-7.58441	2	2.17e-06
ARF4_HUMAN	ARF4	TIVA	2|0	2	1	2	3|0	0.21	0.42	0.21	0.42	0.21	-3.87	-0.58	0.21	NA	180	67	411	83.7	-7.3687	2	-1.98e-06
BRX1_HUMAN	BRIX1	TIVA	3|0	3	1.5	2	0|0	0.5	1	0.5	1	0.5	1.09	3.91	0.05	NA	353	67	411	83.7	-7.63675	2	2.06e-06
6PGD_HUMAN	PGD	TIVA	1|1	2	1	2	0|0	0	0	0	0	0	3.59	3.32	0.3	NA	483	67	411	83.7	-8.35576	2	1e-06
CSDE1_HUMAN	CSDE1	TIVA	2|1	3	1.5	2	0|0	0.5	1	0.5	1	0.5	3.59	3.91	0.1	NA	798	67	411	83.7	-8.45239	2	9.1e-07
DHB4_HUMAN	HSD17B4	TIVA	10|9	19	9.5	2	0|0	1	1	1	1	1	17.28	6.57	0	NA	736	68	411	83.45	-6.52568	2	6.25e-06
ATPG_HUMAN	ATP5C1	TIVA	1|5	6	3	2	2|1	0.48	0.96	0.48	0.96	0.48	-2.35	1	0.19	NA	298	68	411	83.45	-6.77423	2	2.06e-06
PSB3_HUMAN	PSMB3	TIVA	2|0	2	1	2	0|0	0.5	1	0.5	1	0.5	1.09	3.32	0.1	NA	205	68	411	83.45	-7.49876	2	2.36e-06
RAB1B_HUMAN	RAB1B	TIVA	4|4	8	4	2	0|0	1	1	1	1	1	9.21	5.32	0	NA	201	69	411	83.21	-6.09276	2	9.64e-06
RAB1A_HUMAN	RAB1A	TIVA	3|5	8	4	2	0|0	1	1	1	1	1	7.47	5.32	0	NA	205	69	411	83.21	-6.11246	2	9.45e-06
MYO1B_HUMAN	MYO1B	TIVA	16|12	28	14	2	0|0	1	1	1	1	1	21.88	7.13	0	NA	1136	69	411	83.21	-6.57196	2	5.97e-06
TOP2A_HUMAN	TOP2A	TIVA	2|1	3	1.5	2	0|0	0.5	1	0.5	1	0.5	3.59	3.91	0.1	NA	1531	69	411	83.21	-9.10396	2	4.74e-07
SYK_HUMAN	KARS	TIVA	12|9	21	10.5	2	0|0	1	1	1	1	1	17.28	6.71	0	NA	597	70	411	82.97	-6.21629	2	8.52e-06
AAAT_HUMAN	SLC1A5	TIVA	3|1	4	2	2	0|0	0.5	1	0.5	1	0.5	3.59	4.32	0.05	NA	541	70	411	82.97	-7.77602	2	1.79e-06
SEPT7_HUMAN	2018-09-07	TIVA	2|0	2	1	2	0|0	0.5	1	0.5	1	0.5	1.09	3.32	0.1	NA	437	70	411	82.97	-8.25568	2	1.11e-06
GDE_HUMAN	AGL	TIVA	3|3	6	3	2	0|0	1	1	1	1	1	7.47	4.91	0	NA	1532	70	411	82.97	-8.41146	2	9.48e-07
NAT10_HUMAN	NAT10	TIVA	2|1	3	1.5	2	2|1	0.15	0.3	0.15	0.3	0.15	-2.35	0	0.22	NA	1025	70	411	82.97	-8.70273	2	-1.11e-07
SYYC_HUMAN	YARS	TIVA	1|0	1	0.5	2	0|0	0	0	0	0	0	1.09	2.32	0.3	NA	528	71	411	82.73	-9.13799	2	4.59e-07
ECHA_HUMAN	HADHA	TIVA	14|10	24	12	2	0|0	1	1	1	1	1	18.82	6.91	0	NA	763	72	411	82.48	-6.3281	2	7.62e-06
PSB2_HUMAN	PSMB2	TIVA	1|1	2	1	2	0|0	0	0	0	0	0	3.59	3.32	0.3	NA	201	72	411	82.48	-7.47905	2	2.41e-06
RL32_HUMAN	RPL32	TIVA	1|0	1	0.5	2	0|0	0	0	0	0	0	1.09	2.32	0.3	NA	135	72	411	82.48	-7.77417	2	1.79e-06
TPR_HUMAN	TPR	TIVA	8|3	11	5.5	2	11|1	0	0	0	0	0	-14.85	-0.12	0.27	NA	2363	72	411	82.48	-8.23868	2	-2.95e-07
PGAM5_HUMAN	PGAM5	TIVA	4|1	5	2.5	2	0|0	0.5	1	0.5	1	0.5	3.59	4.64	0.03	NA	289	73	411	82.24	-6.92588	2	4.19e-06
SMC3_HUMAN	SMC3	TIVA	3|2	5	2.5	2	2|0	0.84	0.91	0.84	0.91	0.84	1.18	1.32	0.01	NA	1217	73	411	82.24	-8.3636	2	5.35e-07
IPYR_HUMAN	PPA1	TIVA	1|0	1	0.5	2	2|0	0	0	0	0	0	-1.71	-1	0.3	NA	289	73	411	82.24	-8.53532	2	-1.1e-06
GSTP1_HUMAN	GSTP1	TIVA	3|0	3	1.5	2	3|2	0.03	0.05	0.03	0.05	0.03	-8.37	-0.74	0.23	NA	210	74	411	82	-7.11739	2	-3.21e-06
GLU2B_HUMAN	PRKCSH	TIVA	3|0	3	1.5	2	0|0	0.5	1	0.5	1	0.5	1.09	3.91	0.05	NA	528	75	411	81.75	-8.03938	2	1.38e-06
PSB1_HUMAN	PSMB1	TIVA	2|0	2	1	2	0|0	0.5	1	0.5	1	0.5	1.09	3.32	0.1	NA	241	76	411	81.51	-7.66054	2	2.01e-06
PSB6_HUMAN	PSMB6	TIVA	1|0	1	0.5	2	0|0	0	0	0	0	0	1.09	2.32	0.3	NA	239	76	411	81.51	-8.34536	2	1.01e-06
SP16H_HUMAN	SUPT16H	TIVA	2|0	2	1	2	0|0	0.5	1	0.5	1	0.5	1.09	3.32	0.1	NA	1047	76	411	81.51	-9.12943	2	4.62e-07
MOES_HUMAN	MSN	TIVA	18|14	32	16	2	4|3	1	1	1	1	1	7.7	2.19	0	NA	577	78	411	81.02	-5.761	2	1e-05
SSBP_HUMAN	SSBP1	TIVA	1|1	2	1	2	0|0	0	0	0	0	0	3.59	3.32	0.3	NA	148	78	411	81.02	-7.17296	2	3.27e-06
NSUN2_HUMAN	NSUN2	TIVA	4|3	7	3.5	2	0|0	1	1	1	1	1	7.47	5.13	0	NA	767	78	411	81.02	-7.56547	2	2.21e-06
PYRG1_HUMAN	CTPS1	TIVA	2|3	5	2.5	2	0|0	1	1	1	1	1	5.62	4.64	0	NA	591	78	411	81.02	-7.64127	2	2.05e-06
NUMA1_HUMAN	NUMA1	TIVA	2|1	3	1.5	2	4|0	0	0	0	0	0	-3.46	-0.42	0.3	NA	2115	78	411	81.02	-9.42709	2	-1.86e-07
COPB2_HUMAN	COPB2	TIVA	14|10	24	12	2	0|0	1	1	1	1	1	18.82	6.91	0	NA	906	79	411	80.78	-6.49988	2	6.41e-06
SMC1A_HUMAN	SMC1A	TIVA	2|1	3	1.5	2	0|0	0.5	1	0.5	1	0.5	3.59	3.91	0.1	NA	1233	79	411	80.78	-8.88749	2	5.89e-07
SSRD_HUMAN	SSR4	TIVA	5|4	9	4.5	2	0|0	1	1	1	1	1	9.21	5.49	0	NA	173	80	411	80.54	-5.82496	2	1.26e-05
SRP14_HUMAN	SRP14	TIVA	2|1	3	1.5	2	0|0	0.5	1	0.5	1	0.5	3.59	3.91	0.1	NA	136	80	411	80.54	-6.68294	2	5.34e-06
IPO5_HUMAN	IPO5	TIVA	5|3	8	4	2	0|0	1	1	1	1	1	7.47	5.32	0	NA	1097	80	411	80.54	-7.78979	2	1.77e-06
LRC59_HUMAN	LRRC59	TIVA	1|0	1	0.5	2	0|0	0	0	0	0	0	1.09	2.32	0.3	NA	307	80	411	80.54	-8.59574	2	7.89e-07
CDC37_HUMAN	CDC37	TIVA	1|0	1	0.5	2	0|0	0	0	0	0	0	1.09	2.32	0.3	NA	378	80	411	80.54	-8.80379	2	6.4e-07
EIF3D_HUMAN	EIF3D	TIVA	4|3	7	3.5	2	0|0	1	1	1	1	1	7.47	5.13	0	NA	548	81	411	80.29	-7.22926	2	3.09e-06
RPN2_HUMAN	RPN2	TIVA	16|8	24	12	2	0|0	1	1	1	1	1	15.71	6.91	0	NA	631	82	411	80.05	-6.13814	2	9.21e-06
TLN1_HUMAN	TLN1	TIVA	11|4	15	7.5	2	0|0	1	1	1	1	1	9.21	6.23	0	NA	2541	82	411	80.05	-8.00116	2	1.43e-06
SMC2_HUMAN	SMC2	TIVA	4|3	7	3.5	2	2|0	0.93	0.96	0.93	0.96	0.93	2.3	1.81	0	NA	1197	82	411	80.05	-8.01056	2	9.48e-07
PSA4_HUMAN	PSMA4	TIVA	1|0	1	0.5	2	0|0	0	0	0	0	0	1.09	2.32	0.3	NA	261	82	411	80.05	-8.43341	2	9.28e-07
PSPC1_HUMAN	PSPC1	TIVA	0|2	2	1	2	0|0	0.5	1	0.5	1	0.5	1.09	3.32	0.1	NA	523	82	411	80.05	-8.43533	2	9.26e-07
PSMD6_HUMAN	PSMD6	TIVA	1|0	1	0.5	2	0|0	0	0	0	0	0	1.09	2.32	0.3	NA	389	82	411	80.05	-8.83247	2	6.22e-07
IMDH2_HUMAN	IMPDH2	TIVA	4|4	8	4	2	0|0	1	1	1	1	1	9.21	5.32	0	NA	514	83	411	79.81	-7.03167	2	3.77e-06
EIF3H_HUMAN	EIF3H	TIVA	3|0	3	1.5	2	0|0	0.5	1	0.5	1	0.5	1.09	3.91	0.05	NA	352	83	411	79.81	-7.63391	2	2.06e-06
DLDH_HUMAN	DLD	TIVA	12|8	20	10	2	0|0	1	1	1	1	1	15.71	6.64	0	NA	509	84	411	79.56	-6.10561	2	9.51e-06
PHB_HUMAN	PHB	TIVA	13|14	27	13.5	2	4|1	1	1	1	1	1	6.55	2.43	0	NA	272	85	411	79.32	-5.17886	2	1.89e-05
IF6_HUMAN	EIF6	TIVA	3|1	4	2	2	0|0	0.5	1	0.5	1	0.5	3.59	4.32	0.05	NA	245	85	411	79.32	-6.98386	2	3.95e-06
TRA2B_HUMAN	TRA2B	TIVA	2|0	2	1	2	0|0	0.5	1	0.5	1	0.5	1.09	3.32	0.1	NA	288	85	411	79.32	-7.83871	2	1.68e-06
CAP1_HUMAN	CAP1	TIVA	1|2	3	1.5	2	0|0	0.5	1	0.5	1	0.5	3.59	3.91	0.1	NA	475	85	411	79.32	-7.9336	2	1.53e-06
PSA6_HUMAN	PSMA6	TIVA	5|5	10	5	2	2|0	0.98	0.98	0.98	0.98	0.98	3.8	2.32	0	NA	246	86	411	79.08	-6.07164	2	7.57e-06
COPA_HUMAN	COPA	TIVA	17|13	30	15	2	7|1	0.96	0.99	0.96	0.99	0.96	2.64	1.91	0	NA	1224	86	411	79.08	-6.57757	2	4.1e-06
PGK1_HUMAN	PGK1	TIVA	4|1	5	2.5	2	7|3	0	0	0	0	0	-16.07	-1	0.3	NA	417	86	411	79.08	-7.29254	2	-3.81e-06
ACACA_HUMAN	ACACA	TIVA	1|0	1	0.5	2	0|0	0	0	0	0	0	1.09	2.32	0.3	NA	2346	86	411	79.08	-10.6294	2	1.03e-07
ATD3A_HUMAN	ATAD3A	TIVA	18|17	35	17.5	2	0|0	1	1	1	1	1	29.38	7.45	0	NA	634	87	411	78.83	-5.76559	2	1.34e-05
DREB_HUMAN	DBN1	TIVA	21|14	35	17.5	2	0|0	1	1	1	1	1	24.9	7.45	0	NA	649	87	411	78.83	-5.78898	2	1.31e-05
IF2B3_HUMAN	IGF2BP3	TIVA	3|2	5	2.5	2	0|0	1	1	1	1	1	5.62	4.64	0	NA	579	87	411	78.83	-7.62076	2	2.09e-06
SEPT2_HUMAN	2018-09-02	TIVA	3|0	3	1.5	2	0|0	0.5	1	0.5	1	0.5	1.09	3.91	0.05	NA	361	88	411	78.59	-7.65916	2	2.01e-06
CAND1_HUMAN	CAND1	TIVA	2|0	2	1	2	0|0	0.5	1	0.5	1	0.5	1.09	3.32	0.1	NA	1230	88	411	78.59	-9.29051	2	3.94e-07
PSA7_HUMAN	PSMA7	TIVA	3|2	5	2.5	2	0|0	1	1	1	1	1	5.62	4.64	0	NA	248	89	411	78.35	-6.77288	2	4.88e-06
PRS10_HUMAN	PSMC6	TIVA	4|3	7	3.5	2	0|0	1	1	1	1	1	7.47	5.13	0	NA	389	89	411	78.35	-6.88656	2	4.36e-06
DNJA2_HUMAN	DNAJA2	TIVA	4|3	7	3.5	2	0|0	1	1	1	1	1	7.47	5.13	0	NA	412	90	411	78.1	-6.94401	2	4.11e-06
DHE3_HUMAN	GLUD1	TIVA	6|2	8	4	2	0|0	1	1	1	1	1	5.62	5.32	0	NA	558	90	411	78.1	-7.11381	2	3.47e-06
TPIS_HUMAN	TPI1	TIVA	1|1	2	1	2	10|8	0	0	0	0	0	-33.32	-3.18	0.3	NA	286	90	411	78.1	-7.83174	2	-1.59e-05
NP1L4_HUMAN	NAP1L4	TIVA	2|0	2	1	2	0|0	0.5	1	0.5	1	0.5	1.09	3.32	0.1	NA	375	90	411	78.1	-8.10267	2	1.29e-06
SMC4_HUMAN	SMC4	TIVA	2|2	4	2	2	0|0	1	1	1	1	1	5.62	4.32	0	NA	1288	90	411	78.1	-8.64344	2	7.52e-07
RPN1_HUMAN	RPN1	TIVA	22|21	43	21.5	2	2|0	1	1	1	1	1	13.68	4.43	0	NA	607	91	411	77.86	-5.51622	2	1.62e-05
TADBP_HUMAN	TARDBP	TIVA	2|2	4	2	2	0|0	1	1	1	1	1	5.62	4.32	0	NA	414	91	411	77.86	-7.50846	2	2.34e-06
IF2G_HUMAN	EIF2S3	TIVA	3|1	4	2	2	0|0	0.5	1	0.5	1	0.5	3.59	4.32	0.05	NA	472	91	411	77.86	-7.63958	2	2.05e-06
EIF3L_HUMAN	EIF3L	TIVA	9|5	14	7	2	0|0	1	1	1	1	1	10.89	6.13	0	NA	564	92	411	77.62	-6.56489	2	6.01e-06
AT2A2_HUMAN	ATP2A2	TIVA	13|11	24	12	2	0|0	1	1	1	1	1	20.36	6.91	0	NA	1042	92	411	77.62	-6.63974	2	5.58e-06
CAZA2_HUMAN	CAPZA2	TIVA	2|3	5	2.5	2	0|0	1	1	1	1	1	5.62	4.64	0	NA	286	92	411	77.62	-6.91545	2	4.23e-06
COPB_HUMAN	COPB1	TIVA	6|5	11	5.5	2	0|0	1	1	1	1	1	10.89	5.78	0	NA	953	92	411	77.62	-7.33061	2	2.79e-06
COPD_HUMAN	ARCN1	TIVA	1|1	2	1	2	0|0	0	0	0	0	0	3.59	3.32	0.3	NA	511	92	411	77.62	-8.41212	2	9.48e-07
STRAP_HUMAN	STRAP	TIVA	1|0	1	0.5	2	0|0	0	0	0	0	0	1.09	2.32	0.3	NA	350	93	411	77.37	-8.72683	2	6.92e-07
SYQ_HUMAN	QARS	TIVA	12|10	22	11	2	0|0	1	1	1	1	1	18.82	6.78	0	NA	775	94	411	77.13	-6.43071	2	6.87e-06
PHB2_HUMAN	PHB2	TIVA	17|20	37	18.5	2	5|2	1	1	1	1	1	10.42	2.4	0	NA	299	95	411	76.89	-4.95842	2	2.34e-05
IQGA1_HUMAN	IQGAP1	TIVA	34|29	63	31.5	2	0|0	1	1	1	1	1	46.98	8.3	0	NA	1657	95	411	76.89	-6.13852	2	9.2e-06
PRS4_HUMAN	PSMC1	TIVA	3|2	5	2.5	2	0|0	1	1	1	1	1	5.62	4.64	0	NA	440	95	411	76.89	-7.34623	2	2.75e-06
MCM2_HUMAN	MCM2	TIVA	6|3	9	4.5	2	0|0	1	1	1	1	1	7.47	5.49	0	NA	904	95	411	76.89	-7.4785	2	2.41e-06
XPO1_HUMAN	XPO1	TIVA	4|4	8	4	2	0|0	1	1	1	1	1	9.21	5.32	0	NA	1071	95	411	76.89	-7.7658	2	1.81e-06
PGAM1_HUMAN	PGAM1	TIVA	1|0	1	0.5	2	2|1	0	0	0	0	0	-4.15	-1.6	0.3	NA	254	95	411	76.89	-8.40623	2	-2.35e-06
ACTZ_HUMAN	ACTR1A	TIVA	1|0	1	0.5	2	0|0	0	0	0	0	0	1.09	2.32	0.3	NA	376	95	411	76.89	-8.79848	2	6.44e-07
FKBP4_HUMAN	FKBP4	TIVA	1|0	1	0.5	2	0|0	0	0	0	0	0	1.09	2.32	0.3	NA	459	95	411	76.89	-8.99794	2	5.27e-07
HNRH3_HUMAN	HNRNPH3	TIVA	1|1	2	1	2	0|0	0	0	0	0	0	3.59	3.32	0.3	NA	346	96	411	76.64	-8.02218	2	1.4e-06
EIF3E_HUMAN	EIF3E	TIVA	0|1	1	0.5	2	0|0	0	0	0	0	0	1.09	2.32	0.3	NA	445	96	411	76.64	-8.96697	2	5.44e-07
PCNA_HUMAN	PCNA	TIVA	3|2	5	2.5	2	0|0	1	1	1	1	1	5.62	4.64	0	NA	261	97	411	76.4	-6.82398	2	4.64e-06
PSD12_HUMAN	PSMD12	TIVA	2|0	2	1	2	0|0	0.5	1	0.5	1	0.5	1.09	3.32	0.1	NA	456	97	411	76.4	-8.29824	2	1.06e-06
KINH_HUMAN	KIF5B	TIVA	2|0	2	1	2	0|0	0.5	1	0.5	1	0.5	1.09	3.32	0.1	NA	963	97	411	76.4	-9.0458	2	5.03e-07
RL37A_HUMAN	RPL37A	TIVA	2|2	4	2	2	2|2	0	0	0	0	0	-2.62	0	0.3	NA	92	98	411	76.16	-6.00439	2	-1.65e-06
SAHH_HUMAN	AHCY	TIVA	2|2	4	2	2	0|0	1	1	1	1	1	5.62	4.32	0	NA	432	98	411	76.16	-7.55102	2	2.24e-06
ARF1_HUMAN	ARF1	TIVA	2|0	2	1	2	3|1	0	0	0	0	0	-6.14	-1	0.3	NA	181	99	411	75.91	-7.37424	2	-3.51e-06
NUDC_HUMAN	NUDC	TIVA	1|0	1	0.5	2	0|0	0	0	0	0	0	1.09	2.32	0.3	NA	331	99	411	75.91	-8.67101	2	7.31e-07
COR1C_HUMAN	CORO1C	TIVA	13|12	25	12.5	2	0|0	1	1	1	1	1	21.88	6.97	0	NA	474	100	411	75.67	-5.81122	2	1.28e-05
SYVC_HUMAN	VARS	TIVA	15|7	22	11	2	10|2	0.2	0.4	0.2	0.4	0.2	-8.71	0.87	0.21	NA	1264	100	411	75.67	-6.91989	2	1.56e-06
MCM5_HUMAN	MCM5	TIVA	5|0	5	2.5	2	0|0	0.5	1	0.5	1	0.5	1.09	4.64	0.03	NA	734	100	411	75.67	-7.85796	2	1.65e-06
AIFM1_HUMAN	AIFM1	TIVA	3|4	7	3.5	2	0|0	1	1	1	1	1	7.47	5.13	0	NA	613	101	411	75.43	-7.34135	2	2.76e-06
MCM6_HUMAN	MCM6	TIVA	6|2	8	4	2	0|0	1	1	1	1	1	5.62	5.32	0	NA	821	101	411	75.43	-7.49997	2	2.36e-06
ELAV1_HUMAN	ELAVL1	TIVA	2|1	3	1.5	2	0|0	0.5	1	0.5	1	0.5	3.59	3.91	0.1	NA	326	101	411	75.43	-7.55718	2	2.23e-06
GLYM_HUMAN	SHMT2	TIVA	4|0	4	2	2	2|0	0.48	0.96	0.48	0.96	0.48	-1.71	1	0.19	NA	504	101	411	75.43	-7.70517	2	8.11e-07
IF2A_HUMAN	EIF2S1	TIVA	2|0	2	1	2	0|0	0.5	1	0.5	1	0.5	1.09	3.32	0.1	NA	315	101	411	75.43	-7.92832	2	1.54e-06
PSMD1_HUMAN	PSMD1	TIVA	6|4	10	5	2	0|0	1	1	1	1	1	9.21	5.64	0	NA	953	102	411	75.18	-7.42592	2	2.54e-06
LA_HUMAN	SSB	TIVA	2|0	2	1	2	0|0	0.5	1	0.5	1	0.5	1.09	3.32	0.1	NA	408	102	411	75.18	-8.18701	2	1.19e-06
MDHM_HUMAN	MDH2	TIVA	3|1	4	2	2	11|11	0	0	0	0	0	-42.02	-2.47	0.3	NA	338	103	411	74.94	-7.30564	2	-1.54e-05
DDB1_HUMAN	DDB1	TIVA	2|1	3	1.5	2	0|0	0.5	1	0.5	1	0.5	3.59	3.91	0.1	NA	1140	103	411	74.94	-8.80906	2	6.37e-07
PA2G4_HUMAN	PA2G4	TIVA	6|4	10	5	2	0|0	1	1	1	1	1	9.21	5.64	0	NA	394	104	411	74.7	-6.54266	2	6.14e-06
PDIA3_HUMAN	PDIA3	TIVA	3|1	4	2	2	9|7	0	0	0	0	0	-29	-2	0.3	NA	505	104	411	74.7	-7.70716	2	-6.95e-06
GCN1L_HUMAN	GCN1L1	TIVA	5|3	8	4	2	0|0	1	1	1	1	1	7.47	5.32	0	NA	2671	104	411	74.7	-8.67966	2	7.25e-07
PUR2_HUMAN	GART	TIVA	1|1	2	1	2	0|0	0	0	0	0	0	3.59	3.32	0.3	NA	1010	104	411	74.7	-9.09345	2	4.79e-07
GANAB_HUMAN	GANAB	TIVA	7|8	15	7.5	2	3|3	0.79	0.89	0.79	0.89	0.79	0.83	1.32	0.01	NA	944	105	411	74.45	-7.01097	2	2.07e-06
SYIC_HUMAN	IARS	TIVA	24|25	49	24.5	2	13|3	0.78	0.82	0.78	0.82	0.78	1.01	1.61	0.01	NA	1262	106	411	74.21	-6.11753	2	5.85e-06
PUR6_HUMAN	PAICS	TIVA	9|3	12	6	2	0|0	1	1	1	1	1	7.47	5.91	0	NA	425	106	411	74.21	-6.43608	2	6.84e-06
HNRL1_HUMAN	HNRNPUL1	TIVA	4|2	6	3	2	0|0	1	1	1	1	1	5.62	4.91	0	NA	856	106	411	74.21	-7.8294	2	1.7e-06
HMGB1_HUMAN	HMGB1	TIVA	1|0	1	0.5	2	0|0	0	0	0	0	0	1.09	2.32	0.3	NA	215	106	411	74.21	-8.23953	2	1.13e-06
SYMC_HUMAN	MARS	TIVA	13|6	19	9.5	2	4|5	0.49	0.97	0.49	0.97	0.49	-5.64	1.08	0.19	NA	900	107	411	73.97	-6.72685	2	2.31e-06
UBA1_HUMAN	UBA1	TIVA	2|1	3	1.5	2	0|0	0.5	1	0.5	1	0.5	3.59	3.91	0.1	NA	1058	107	411	73.97	-8.73442	2	6.86e-07
SYWC_HUMAN	WARS	TIVA	1|0	1	0.5	2	0|0	0	0	0	0	0	1.09	2.32	0.3	NA	471	107	411	73.97	-9.02375	2	5.14e-07
EIF3B_HUMAN	EIF3B	TIVA	12|6	18	9	2	12|7	0	0	0	0	0	-23.71	-0.07	0.28	NA	814	108	411	73.72	-6.68048	2	-1.18e-06
HDAC1_HUMAN	HDAC1	TIVA	4|3	7	3.5	2	0|0	1	1	1	1	1	7.47	5.13	0	NA	482	108	411	73.72	-7.10093	2	3.52e-06
RL28_HUMAN	RPL28	TIVA	2|1	3	1.5	2	1|3	0	0	0	0	0	-4.05	-0.42	0.3	NA	137	109	411	73.48	-6.69026	2	-2.87e-06
EIF3C_HUMAN	EIF3C	TIVA	6|6	12	6	2	3|1	0.94	0.94	0.94	0.94	0.94	2.79	1.58	0	NA	913	109	411	73.48	-7.20072	2	1.96e-06
PLEC_HUMAN	PLEC	TIVA	14|8	22	11	2	16|3	0	0	0	0	0	-19.45	0.21	0.28	NA	4684	109	411	73.48	-8.22976	2	1.51e-09
SYRC_HUMAN	RARS	TIVA	14|12	26	13	2	0|0	1	1	1	1	1	21.88	7.02	0	NA	660	110	411	73.24	-6.10304	2	9.54e-06
C1TC_HUMAN	MTHFD1	TIVA	3|1	4	2	2	0|0	0.5	1	0.5	1	0.5	3.59	4.32	0.05	NA	935	110	411	73.24	-8.32314	2	1.04e-06
TOP1_HUMAN	TOP1	TIVA	3|0	3	1.5	2	0|0	0.5	1	0.5	1	0.5	1.09	3.91	0.05	NA	765	110	411	73.24	-8.41016	2	9.49e-07
RL30_HUMAN	RPL30	TIVA	4|5	9	4.5	2	2|2	0.69	0.82	0.69	0.82	0.69	0.21	1.17	0.01	NA	115	111	411	72.99	-5.4166	2	9.21e-06
PSMD3_HUMAN	PSMD3	TIVA	7|4	11	5.5	2	0|0	1	1	1	1	1	9.21	5.78	0	NA	534	111	411	72.99	-6.75139	2	4.99e-06
EZRI_HUMAN	EZR	TIVA	6|4	10	5	2	7|3	0	0	0	0	0	-10.15	0	0.27	NA	586	111	411	72.99	-6.93963	2	-6.46e-07
EIF3A_HUMAN	EIF3A	TIVA	8|6	14	7	2	15|7	0	0	0	0	0	-29.1	-0.64	0.3	NA	1382	111	411	72.99	-7.46112	2	-2e-06
RCC2_HUMAN	RCC2	TIVA	3|2	5	2.5	2	0|0	1	1	1	1	1	5.62	4.64	0	NA	522	111	411	72.99	-7.51712	2	2.32e-06
RL18A_HUMAN	RPL18A	TIVA	6|5	11	5.5	2	2|1	0.97	0.99	0.97	0.99	0.97	3.12	1.88	0	NA	176	113	411	72.51	-5.64148	2	1.04e-05
MCM4_HUMAN	MCM4	TIVA	7|4	11	5.5	2	0|0	1	1	1	1	1	9.21	5.78	0	NA	863	113	411	72.51	-7.23141	2	3.09e-06
PRS6A_HUMAN	PSMC3	TIVA	2|1	3	1.5	2	0|0	0.5	1	0.5	1	0.5	3.59	3.91	0.1	NA	439	113	411	72.51	-7.85478	2	1.65e-06
CALR_HUMAN	CALR	TIVA	11|6	17	8.5	2	4|4	0.48	0.94	0.48	0.94	0.48	-3.91	1.08	0.2	NA	417	114	411	72.26	-6.06877	2	4.5e-06
IF2B1_HUMAN	IGF2BP1	TIVA	2|0	2	1	2	0|0	0.5	1	0.5	1	0.5	1.09	3.32	0.1	NA	577	114	411	72.26	-8.53359	2	8.39e-07
CAPZB_HUMAN	CAPZB	TIVA	11|6	17	8.5	2	0|0	1	1	1	1	1	12.53	6.41	0	NA	277	115	411	72.02	-5.6597	2	1.49e-05
DNJA1_HUMAN	DNAJA1	TIVA	7|11	18	9	2	0|0	1	1	1	1	1	14.13	6.49	0	NA	397	115	411	72.02	-5.96246	2	1.1e-05
PDIA1_HUMAN	P4HB	TIVA	16|6	22	11	2	10|6	0.01	0.02	0.01	0.02	0.01	-18.08	0.46	0.25	NA	508	115	411	72.02	-6.00833	2	1.67e-06
RS21_HUMAN	RPS21	TIVA	1|2	3	1.5	2	0|0	0.5	1	0.5	1	0.5	3.59	3.91	0.1	NA	83	115	411	72.02	-6.18912	2	8.75e-06
HDAC2_HUMAN	HDAC2	TIVA	4|2	6	3	2	0|0	1	1	1	1	1	5.62	4.91	0	NA	488	115	411	72.02	-7.26745	2	2.98e-06
PRS8_HUMAN	PSMC5	TIVA	4|2	6	3	2	0|0	1	1	1	1	1	5.62	4.91	0	NA	406	116	411	71.78	-7.08349	2	3.58e-06
RL10A_HUMAN	RPL10A	TIVA	4|6	10	5	2	4|1	0.47	0.74	0.47	0.74	0.47	-1.33	1	0.2	NA	217	117	411	71.53	-5.9462	2	4.71e-06
AT1A1_HUMAN	ATP1A1	TIVA	11|12	23	11.5	2	0|0	1	1	1	1	1	20.36	6.85	0	NA	1023	118	411	71.29	-6.66389	2	5.44e-06
SND1_HUMAN	SND1	TIVA	5|3	8	4	2	3|1	0.53	0.82	0.53	0.82	0.53	-1.17	1	0.02	NA	910	118	411	71.29	-7.6029	2	8.98e-07
TRAP1_HUMAN	TRAP1	TIVA	3|2	5	2.5	2	0|0	1	1	1	1	1	5.62	4.64	0	NA	704	118	411	71.29	-7.81623	2	1.72e-06
ACLY_HUMAN	ACLY	TIVA	3|3	6	3	2	0|0	1	1	1	1	1	7.47	4.91	0	NA	1101	118	411	71.29	-8.08111	2	1.32e-06
PPIB_HUMAN	PPIB	TIVA	2|1	3	1.5	2	7|5	0	0	0	0	0	-20.42	-2	0.3	NA	216	119	411	71.05	-7.14556	2	-1.22e-05
DDX50_HUMAN	DDX50	TIVA	3|4	7	3.5	2	0|0	1	1	1	1	1	7.47	5.13	0	NA	737	119	411	71.05	-7.52557	2	2.3e-06
HS105_HUMAN	HSPH1	TIVA	4|1	5	2.5	2	0|0	0.5	1	0.5	1	0.5	3.59	4.64	0.03	NA	858	119	411	71.05	-8.01406	2	1.41e-06
MCM3_HUMAN	MCM3	TIVA	10|6	16	8	2	0|0	1	1	1	1	1	12.53	6.32	0	NA	808	120	411	70.8	-6.79087	2	4.79e-06
SYDC_HUMAN	DARS	TIVA	15|14	29	14.5	2	0|0	1	1	1	1	1	24.9	7.18	0	NA	501	121	411	70.56	-5.7182	2	1.4e-05
PRP19_HUMAN	PRPF19	TIVA	1|2	3	1.5	2	0|0	0.5	1	0.5	1	0.5	3.59	3.91	0.1	NA	504	121	411	70.56	-7.99286	2	1.44e-06
MCM7_HUMAN	MCM7	TIVA	10|5	15	7.5	2	0|0	1	1	1	1	1	10.89	6.23	0	NA	719	123	411	70.07	-6.7387	2	5.05e-06
ANM1_HUMAN	PRMT1	TIVA	3|2	5	2.5	2	0|0	1	1	1	1	1	5.62	4.64	0	NA	361	123	411	70.07	-7.14833	2	3.35e-06
PP1A_HUMAN	PPP1CA	TIVA	2|0	2	1	2	0|0	0.5	1	0.5	1	0.5	1.09	3.32	0.1	NA	330	123	411	70.07	-7.97484	2	1.47e-06
TIM50_HUMAN	TIMM50	TIVA	6|2	8	4	2	0|0	1	1	1	1	1	5.62	5.32	0	NA	353	124	411	69.83	-6.65592	2	5.49e-06
PSMD2_HUMAN	PSMD2	TIVA	6|6	12	6	2	0|0	1	1	1	1	1	12.53	5.91	0	NA	908	124	411	69.83	-7.19523	2	3.2e-06
NACA_HUMAN	NACA	TIVA	3|3	6	3	2	0|0	1	1	1	1	1	7.47	4.91	0	NA	215	125	411	69.59	-6.44777	2	6.76e-06
DDX1_HUMAN	DDX1	TIVA	1|0	1	0.5	2	0|0	0	0	0	0	0	1.09	2.32	0.3	NA	740	125	411	69.59	-9.47554	2	3.27e-07
CALX_HUMAN	CANX	TIVA	13|10	23	11.5	2	2|0	1	1	1	1	1	7.07	3.52	0	NA	592	126	411	69.34	-6.11691	2	8.46e-06
PRS7_HUMAN	PSMC2	TIVA	2|2	4	2	2	0|0	1	1	1	1	1	5.62	4.32	0	NA	433	126	411	69.34	-7.55334	2	2.24e-06
XPO2_HUMAN	CSE1L	TIVA	3|1	4	2	2	0|0	0.5	1	0.5	1	0.5	3.59	4.32	0.05	NA	971	126	411	69.34	-8.36092	2	9.97e-07
TPM4_HUMAN	TPM4	TIVA	4|5	9	4.5	2	0|0	1	1	1	1	1	9.21	5.49	0	NA	248	127	411	69.1	-6.1851	2	8.79e-06
ACTN1_HUMAN	ACTN1	TIVA	34|32	66	33	2	0|0	1	1	1	1	1	51.33	8.37	0	NA	892	128	411	68.86	-5.4727	2	1.79e-05
EIF3I_HUMAN	EIF3I	TIVA	5|2	7	3.5	2	0|0	1	1	1	1	1	5.62	5.13	0	NA	325	128	411	68.86	-6.70681	2	5.21e-06
PDIA6_HUMAN	PDIA6	TIVA	2|1	3	1.5	2	4|3	0	0	0	0	0	-10.03	-1.22	0.3	NA	440	129	411	68.61	-7.85706	2	-2.8e-06
MPCP_HUMAN	SLC25A3	TIVA	6|7	13	6.5	2	3|1	0.96	0.98	0.96	0.98	0.96	2.79	1.7	0	NA	362	130	411	68.37	-6.19559	2	5.6e-06
LPPRC_HUMAN	LRPPRC	TIVA	7|4	11	5.5	2	0|0	1	1	1	1	1	9.21	5.78	0	NA	1394	130	411	68.37	-7.71093	2	1.91e-06
SYLC_HUMAN	LARS	TIVA	18|19	37	18.5	2	20|11	0	0	0	0	0	-26.68	0.25	0.29	NA	1176	131	411	68.13	-6.32785	2	2.37e-07
DYHC1_HUMAN	DYNC1H1	TIVA	63|54	117	58.5	2	19|5	1	1	1	1	1	5.79	2.29	0	NA	4646	131	411	68.13	-6.55048	2	4.65e-06
MYH14_HUMAN	MYH14	TIVA	16|14	30	15	2	0|0	1	1	1	1	1	24.9	7.23	0	NA	1995	132	411	67.88	-7.06609	2	3.64e-06
CAZA1_HUMAN	CAPZA1	TIVA	7|8	15	7.5	2	0|0	1	1	1	1	1	14.13	6.23	0	NA	286	133	411	67.64	-5.81683	2	1.27e-05
FUBP2_HUMAN	KHSRP	TIVA	1|1	2	1	2	0|0	0	0	0	0	0	3.59	3.32	0.3	NA	711	133	411	67.64	-8.74242	2	6.81e-07
HSP74_HUMAN	HSPA4	TIVA	2|0	2	1	2	3|0	0.21	0.42	0.21	0.42	0.21	-3.87	-0.58	0.21	NA	840	133	411	67.64	-8.90915	2	-4.23e-07
GBLP_HUMAN	GNB2L1	TIVA	14|16	30	15	2	4|0	1	1	1	1	1	5.42	2.91	0	NA	317	135	411	67.15	-5.2266	2	1.94e-05
TPM3_HUMAN	TPM3	TIVA	11|11	22	11	2	0|0	1	1	1	1	1	20.36	6.78	0	NA	285	136	411	66.91	-5.43034	2	1.87e-05
CPSF6_HUMAN	CPSF6	TIVA	1|0	1	0.5	2	0|0	0	0	0	0	0	1.09	2.32	0.3	NA	551	137	411	66.67	-9.18063	2	4.39e-07
DX39A_HUMAN	DDX39A	TIVA	2|0	2	1	2	4|2	0	0	0	0	0	-10.45	-1.6	0.3	NA	427	138	411	66.42	-8.23253	2	-2.8e-06
DX39B_HUMAN	DDX39B	TIVA	2|0	2	1	2	5|2	0	0	0	0	0	-12.67	-1.79	0.3	NA	428	138	411	66.42	-8.23487	2	-3.45e-06
RL38_HUMAN	RPL38	TIVA	1|4	5	2.5	2	0|0	0.5	1	0.5	1	0.5	3.59	4.64	0.03	NA	70	139	411	66.18	-5.50795	2	1.73e-05
EFTU_HUMAN	TUFM	TIVA	5|0	5	2.5	2	2|1	0.48	0.96	0.48	0.96	0.48	-4.15	0.74	0.19	NA	452	139	411	66.18	-7.37314	2	8.2e-07
LDHA_HUMAN	LDHA	TIVA	8|6	14	7	2	8|6	0	0	0	0	0	-14.43	0	0.28	NA	332	140	411	65.94	-6.03497	2	-1.6e-06
ACTN4_HUMAN	ACTN4	TIVA	87|90	177	88.5	2	22|6	1	1	1	1	1	8.19	2.66	0	NA	911	141	411	65.69	-4.50729	2	3.84e-05
RUVB2_HUMAN	RUVBL2	TIVA	10|14	24	12	2	0|0	1	1	1	1	1	18.82	6.91	0	NA	463	141	411	65.69	-5.82857	2	1.25e-05
RL26_HUMAN	RPL26	TIVA	1|3	4	2	2	6|5	0	0	0	0	0	-18.34	-1.47	0.3	NA	145	141	411	65.69	-6.45933	2	-1.46e-05
SPTB2_HUMAN	SPTBN1	TIVA	42|38	80	40	2	18|16	0.26	0.52	0.26	0.52	0.26	-5.01	1.23	0.21	NA	2364	143	411	65.21	-6.25498	2	4.17e-06
RL13A_HUMAN	RPL13A	TIVA	3|2	5	2.5	2	0|0	1	1	1	1	1	5.62	4.64	0	NA	203	144	411	64.96	-6.57266	2	5.96e-06
ML12A_HUMAN	MYL12A	TIVA	10|11	21	10.5	2	3|0	1	1	1	1	1	5.12	2.81	0	NA	171	145	411	64.72	-4.96603	2	2.48e-05
RL10_HUMAN	RPL10	TIVA	5|6	11	5.5	2	0|0	1	1	1	1	1	10.89	5.78	0	NA	214	146	411	64.48	-5.83697	2	1.24e-05
U520_HUMAN	SNRNP200	TIVA	3|0	3	1.5	2	2|1	0.32	0.64	0.32	0.64	0.32	-4.15	0	0.2	NA	2136	146	411	64.48	-9.43697	2	-5.32e-08
IF4A3_HUMAN	EIF4A3	TIVA	8|4	12	6	2	0|0	1	1	1	1	1	9.21	5.91	0	NA	411	147	411	64.23	-6.40258	2	7.07e-06
PYR1_HUMAN	CAD	TIVA	29|28	57	28.5	2	6|3	1	1	1	1	1	20.26	2.66	0	NA	2225	147	411	64.23	-6.53335	2	5.07e-06
PROF1_HUMAN	PFN1	TIVA	2|3	5	2.5	2	5|3	0	0	0	0	0	-9.92	-0.69	0.3	NA	140	148	411	63.99	-6.2011	2	-7.35e-06
RBBP4_HUMAN	RBBP4	TIVA	4|2	6	3	2	0|0	1	1	1	1	1	5.62	4.91	0	NA	425	148	411	63.99	-7.12922	2	3.42e-06
RBBP7_HUMAN	RBBP7	TIVA	3|2	5	2.5	2	0|0	1	1	1	1	1	5.62	4.64	0	NA	425	148	411	63.99	-7.31154	2	2.85e-06
RL15_HUMAN	RPL15	TIVA	2|3	5	2.5	2	0|0	1	1	1	1	1	5.62	4.64	0	NA	204	149	411	63.75	-6.57757	2	5.93e-06
RS11_HUMAN	RPS11	TIVA	5|4	9	4.5	2	6|5	0	0	0	0	0	-12.14	-0.29	0.3	NA	158	151	411	63.26	-5.73426	2	-5.7e-06
RUVB1_HUMAN	RUVBL1	TIVA	9|11	20	10	2	0|0	1	1	1	1	1	17.28	6.64	0	NA	456	152	411	63.02	-5.99565	2	1.06e-05
NP1L1_HUMAN	NAP1L1	TIVA	4|2	6	3	2	0|0	1	1	1	1	1	5.62	4.91	0	NA	391	152	411	63.02	-7.04584	2	3.72e-06
SERA_HUMAN	PHGDH	TIVA	1|2	3	1.5	2	0|0	0.5	1	0.5	1	0.5	3.59	3.91	0.1	NA	533	152	411	63.02	-8.0488	2	1.36e-06
RS12_HUMAN	RPS12	TIVA	3|4	7	3.5	2	1|2	0.75	0.87	0.75	0.87	0.75	0.56	1.22	0.01	NA	132	154	411	62.53	-5.80578	2	6.48e-06
RAN_HUMAN	RAN	TIVA	2|1	3	1.5	2	3|2	0	0	0	0	0	-6.05	-0.74	0.3	NA	216	154	411	62.53	-7.14556	2	-3.12e-06
RL5_HUMAN	RPL5	TIVA	14|16	30	15	2	4|2	1	1	1	1	1	9.03	2.32	0	NA	297	156	411	62.04	-5.16143	2	1.88e-05
RL14_HUMAN	RPL14	TIVA	4|3	7	3.5	2	2|1	0.75	0.87	0.75	0.87	0.75	0.56	1.22	0.01	NA	215	156	411	62.04	-6.29362	2	3.98e-06
RL35_HUMAN	RPL35	TIVA	1|2	3	1.5	2	0|0	0.5	1	0.5	1	0.5	3.59	3.91	0.1	NA	123	156	411	62.04	-6.58246	2	5.9e-06
SYEP_HUMAN	EPRS	TIVA	34|29	63	31.5	2	30|18	0	0	0	0	0	-40.79	0.39	0.3	NA	1512	157	411	61.8	-6.04695	2	1.2e-06
RL8_HUMAN	RPL8	TIVA	2|3	5	2.5	2	5|4	0	0	0	0	0	-11.92	-0.84	0.3	NA	257	157	411	61.8	-6.80853	2	-5.09e-06
EF1D_HUMAN	EEF1D	TIVA	2|2	4	2	2	5|1	0	0	0	0	0	-5.74	-0.58	0.3	NA	281	157	411	61.8	-7.12095	2	-2.53e-06
RS13_HUMAN	RPS13	TIVA	6|5	11	5.5	2	6|3	0	0	0	0	0	-7.08	0.29	0.26	NA	151	158	411	61.56	-5.48828	2	9.5e-07
PRDX6_HUMAN	PRDX6	TIVA	3|1	4	2	2	2|1	0.32	0.64	0.32	0.64	0.32	-2.35	0.41	0.2	NA	224	158	411	61.56	-6.89424	2	5.74e-07
ILF3_HUMAN	ILF3	TIVA	4|3	7	3.5	2	3|3	0.02	0.04	0.02	0.04	0.02	-4.69	0.23	0.24	NA	894	158	411	61.56	-7.71869	2	1.68e-08
RL27_HUMAN	RPL27	TIVA	4|3	7	3.5	2	4|3	0	0.01	0	0.01	0	-6.47	0	0.25	NA	136	159	411	61.31	-5.83564	2	-1.95e-06
MYH11_HUMAN	MYH11	TIVA	34|33	67	33.5	2	0|0	1	1	1	1	1	52.78	8.39	0	NA	1972	159	411	61.31	-6.251	2	8.23e-06
RS5_HUMAN	RPS5	TIVA	4|5	9	4.5	2	7|4	0	0	0	0	0	-12.14	-0.29	0.3	NA	204	160	411	61.07	-5.98979	2	-4.41e-06
RS23_HUMAN	RPS23	TIVA	4|2	6	3	2	3|3	0.02	0.04	0.02	0.04	0.02	-6.13	0	0.24	NA	143	160	411	61.07	-6.03998	2	-1.59e-06
RSSA_HUMAN	RPSA	TIVA	5|5	10	5	2	5|2	0.03	0.03	0.03	0.03	0.03	-3.55	0.52	0.23	NA	295	160	411	61.07	-6.25328	2	1.56e-06
SPTN1_HUMAN	SPTAN1	TIVA	37|33	70	35	2	22|12	0	0	0	0	0	-13.75	1.04	0.28	NA	2472	161	411	60.83	-6.43318	2	3.01e-06
FBRL_HUMAN	FBL	TIVA	4|3	7	3.5	2	0|0	1	1	1	1	1	7.47	5.13	0	NA	321	161	411	60.83	-6.69442	2	5.28e-06
PRDX4_HUMAN	PRDX4	TIVA	4|0	4	2	2	0|0	0.5	1	0.5	1	0.5	1.09	4.32	0.03	NA	271	161	411	60.83	-7.08472	2	3.57e-06
IMB1_HUMAN	KPNB1	TIVA	3|1	4	2	2	0|0	0.5	1	0.5	1	0.5	3.59	4.32	0.05	NA	876	161	411	60.83	-8.25796	2	1.11e-06
PRP8_HUMAN	PRPF8	TIVA	3|0	3	1.5	2	2|0	0.45	0.91	0.45	0.91	0.45	-1.71	0.58	0.2	NA	2335	161	411	60.83	-9.52605	2	7.13e-08
U5S1_HUMAN	EFTUD2	TIVA	5|3	8	4	2	0|0	1	1	1	1	1	7.47	5.32	0	NA	972	162	411	60.58	-7.66881	2	1.99e-06
RL3_HUMAN	RPL3	TIVA	18|7	25	12.5	2	0|0	1	1	1	1	1	14.13	6.97	0	NA	403	163	411	60.34	-5.64895	2	1.5e-05
KIF11_HUMAN	KIF11	TIVA	2|0	2	1	2	0|0	0.5	1	0.5	1	0.5	1.09	3.32	0.1	NA	1056	163	411	60.34	-9.13799	2	4.59e-07
LDHB_HUMAN	LDHB	TIVA	4|4	8	4	2	8|7	0	0	0	0	0	-19.76	-0.92	0.3	NA	334	164	411	60.1	-6.60059	2	-6.77e-06
TCPG_HUMAN	CCT3	TIVA	7|5	12	6	2	2|0	0.99	0.99	0.99	0.99	0.99	3.8	2.58	0	NA	545	165	411	59.85	-6.68477	2	4.3e-06
MYH10_HUMAN	MYH10	TIVA	34|37	71	35.5	2	0|0	1	1	1	1	1	54.23	8.47	0	NA	1976	166	411	59.61	-6.19504	2	8.7e-06
RL9_HUMAN	RPL9	TIVA	8|5	13	6.5	2	0|0	1	1	1	1	1	10.89	6.02	0	NA	192	167	411	59.37	-5.56144	2	1.64e-05
TERA_HUMAN	VCP	TIVA	12|6	18	9	2	3|2	0.88	1	0.88	1	0.88	1.18	1.85	0	NA	806	167	411	59.37	-6.6706	2	3.67e-06
FAS_HUMAN	FASN	TIVA	30|21	51	25.5	2	11|3	0.9	1	0.9	1	0.9	1.43	1.86	0	NA	2511	167	411	59.37	-6.7655	2	3.36e-06
DHX15_HUMAN	DHX15	TIVA	9|2	11	5.5	2	0|0	1	1	1	1	1	5.62	5.78	0	NA	795	168	411	59.12	-7.14934	2	3.35e-06
EF1B_HUMAN	EEF1B2	TIVA	2|3	5	2.5	2	2|0	0.84	0.91	0.84	0.91	0.84	1.18	1.32	0.01	NA	225	169	411	58.88	-6.67556	2	2.89e-06
RBMX_HUMAN	RBMX	TIVA	3|1	4	2	2	2|2	0.12	0.24	0.12	0.24	0.12	-4.05	0	0.22	NA	391	169	411	58.88	-7.45131	2	-3.87e-07
RS9_HUMAN	RPS9	TIVA	4|4	8	4	2	3|1	0.55	0.55	0.55	0.55	0.55	0.21	1	0.02	NA	194	170	411	58.64	-6.05731	2	4.21e-06
RL31_HUMAN	RPL31	TIVA	2|3	5	2.5	2	2|1	0.47	0.64	0.47	0.64	0.47	-0.84	0.74	0.2	NA	125	170	411	58.64	-6.08777	2	2.97e-06
SF3B1_HUMAN	SF3B1	TIVA	4|2	6	3	2	0|0	1	1	1	1	1	5.62	4.91	0	NA	1304	171	411	58.39	-8.25033	2	1.11e-06
FLNB_HUMAN	FLNB	TIVA	2|0	2	1	2	2|0	0.38	0.76	0.38	0.76	0.38	-1.71	0	0.2	NA	2602	171	411	58.39	-10.0398	2	-2.91e-08
PABP1_HUMAN	PABPC1	TIVA	19|20	39	19.5	2	5|2	1	1	1	1	1	12.42	2.48	0	NA	636	172	411	58.15	-5.66053	2	1.18e-05
ALDOA_HUMAN	ALDOA	TIVA	10|6	16	8	2	6|6	0	0.01	0	0.01	0	-10.92	0.41	0.26	NA	364	172	411	58.15	-5.99346	2	1.41e-06
RL6_HUMAN	RPL6	TIVA	6|5	11	5.5	2	2|6	0.01	0.02	0.01	0.02	0.01	-5.07	0.46	0.24	NA	288	172	411	58.15	-6.13396	2	1.47e-06
TCPH_HUMAN	CCT7	TIVA	9|4	13	6.5	2	0|0	1	1	1	1	1	9.21	6.02	0	NA	543	172	411	58.15	-6.60105	2	5.8e-06
PTBP1_HUMAN	PTBP1	TIVA	1|0	1	0.5	2	4|2	0	0	0	0	0	-10.45	-2.56	0.3	NA	531	172	411	58.15	-9.14365	2	-2.71e-06
SF3B3_HUMAN	SF3B3	TIVA	10|5	15	7.5	2	3|0	0.97	0.99	0.97	0.99	0.97	2.79	2.32	0	NA	1217	173	411	57.91	-7.26499	2	2.29e-06
RL7_HUMAN	RPL7	TIVA	9|9	18	9	2	1|3	1	1	1	1	1	6.25	2.17	0	NA	248	175	411	57.42	-5.49195	2	1.31e-05
PRKDC_HUMAN	PRKDC	TIVA	46|45	91	45.5	2	24|11	0.01	0.01	0.01	0.01	0.01	-5.62	1.38	0.25	NA	4128	175	411	57.42	-6.68358	2	2.96e-06
PAIRB_HUMAN	SERBP1	TIVA	1|1	2	1	2	8|5	0	0	0	0	0	-22.59	-2.74	0.3	NA	408	175	411	57.42	-8.18701	2	-7.73e-06
ANM5_HUMAN	PRMT5	TIVA	1|1	2	1	2	0|0	0	0	0	0	0	3.59	3.32	0.3	NA	637	175	411	57.42	-8.63252	2	7.6e-07
XRCC6_HUMAN	XRCC6	TIVA	21|15	36	18	2	2|1	1	1	1	1	1	15.22	3.58	0	NA	609	176	411	57.18	-5.69719	2	1.29e-05
SMD3_HUMAN	SNRPD3	TIVA	2|0	2	1	2	0|0	0.5	1	0.5	1	0.5	1.09	3.32	0.1	NA	126	176	411	57.18	-7.01203	2	3.84e-06
RS10_HUMAN	RPS10	TIVA	3|3	6	3	2	0|0	1	1	1	1	1	7.47	4.91	0	NA	165	177	411	56.93	-6.18308	2	8.8e-06
TCPZ_HUMAN	CCT6A	TIVA	8|6	14	7	2	0|0	1	1	1	1	1	12.53	6.13	0	NA	531	177	411	56.93	-6.5046	2	6.38e-06
TIF1B_HUMAN	TRIM28	TIVA	2|4	6	3	2	0|0	1	1	1	1	1	5.62	4.91	0	NA	835	177	411	56.93	-7.80456	2	1.74e-06
RS15A_HUMAN	RPS15A	TIVA	1|3	4	2	2	3|1	0.12	0.24	0.12	0.24	0.12	-4.05	0	0.22	NA	130	178	411	56.69	-6.35013	2	-1.16e-06
DDX21_HUMAN	DDX21	TIVA	13|15	28	14	2	0|0	1	1	1	1	1	23.39	7.13	0	NA	783	179	411	56.45	-6.19982	2	8.66e-06
RS20_HUMAN	RPS20	TIVA	3|1	4	2	2	4|3	0	0	0	0	0	-10.03	-0.81	0.3	NA	119	179	411	56.45	-6.26172	2	-8.33e-06
RS24_HUMAN	RPS24	TIVA	3|1	4	2	2	2|0	0.45	0.91	0.45	0.91	0.45	-0.3	1	0.2	NA	133	179	411	56.45	-6.37295	2	3.07e-06
CLH1_HUMAN	CLTC	TIVA	48|48	96	48	2	31|21	0	0	0	0	0	-23.76	0.89	0.29	NA	1675	180	411	56.2	-5.72811	2	5.18e-06
TCPB_HUMAN	CCT2	TIVA	8|6	14	7	2	3|0	0.98	0.99	0.98	0.99	0.98	3.4	2.22	0	NA	535	180	411	56.2	-6.5121	2	4.77e-06
RLA1_HUMAN	RPLP1	TIVA	1|1	2	1	2	0|0	0	0	0	0	0	3.59	3.32	0.3	NA	114	180	411	56.2	-6.91194	2	4.25e-06
1433Z_HUMAN	YWHAZ	TIVA	3|1	4	2	2	8|7	0	0	0	0	0	-26.87	-1.89	0.3	NA	245	180	411	56.2	-6.98386	2	-1.32e-05
HNRPC_HUMAN	HNRNPC	TIVA	2|2	4	2	2	7|4	0	0	0	0	0	-15.92	-1.47	0.3	NA	306	180	411	56.2	-7.20618	2	-6.9e-06
RS19_HUMAN	RPS19	TIVA	5|3	8	4	2	8|7	0	0	0	0	0	-21.81	-0.92	0.3	NA	145	181	411	55.96	-5.76618	2	-1.56e-05
TCPE_HUMAN	CCT5	TIVA	9|2	11	5.5	2	0|0	1	1	1	1	1	5.62	5.78	0	NA	541	182	411	55.72	-6.76442	2	4.92e-06
PARP1_HUMAN	PARP1	TIVA	1|1	2	1	2	0|0	0	0	0	0	0	3.59	3.32	0.3	NA	1014	182	411	55.72	-9.0974	2	4.78e-07
ROA3_HUMAN	HNRNPA3	TIVA	5|6	11	5.5	2	3|2	0.62	0.76	0.62	0.76	0.62	-0.14	1.14	0.02	NA	378	183	411	55.47	-6.40589	2	3.34e-06
TCPQ_HUMAN	CCT8	TIVA	8|6	14	7	2	3|0	0.98	0.99	0.98	0.99	0.98	3.4	2.22	0	NA	548	183	411	55.47	-6.53611	2	4.65e-06
PPIA_HUMAN	PPIA	TIVA	1|5	6	3	2	7|4	0	0	0	0	0	-18.34	-0.86	0.3	NA	165	184	411	55.23	-6.18308	2	-9.86e-06
TCPA_HUMAN	TCP1	TIVA	7|4	11	5.5	2	0|0	1	1	1	1	1	9.21	5.78	0	NA	556	184	411	55.23	-6.79177	2	4.79e-06
RS27_HUMAN	RPS27	TIVA	3|4	7	3.5	2	5|4	0	0	0	0	0	-10.09	-0.36	0.3	NA	84	185	411	54.99	-5.3538	2	-9.82e-06
TCPD_HUMAN	CCT4	TIVA	12|5	17	8.5	2	2|0	0.99	1	0.99	1	0.99	3.8	3.09	0	NA	539	186	411	54.74	-6.32539	2	6.6e-06
ENPL_HUMAN	HSP90B1	TIVA	11|6	17	8.5	2	13|11	0	0	0	0	0	-33.47	-0.49	0.3	NA	803	186	411	54.74	-6.72403	2	-3.24e-06
HNRPR_HUMAN	HNRNPR	TIVA	11|6	17	8.5	2	6|4	0.18	0.36	0.18	0.36	0.18	-7.39	0.77	0.21	NA	633	188	411	54.26	-6.48615	2	2.08e-06
XRCC5_HUMAN	XRCC5	TIVA	17|12	29	14.5	2	2|1	1	1	1	1	1	11.37	3.27	0	NA	732	189	411	54.01	-6.09738	2	8.44e-06
MYL6_HUMAN	MYL6	TIVA	9|7	16	8	2	4|3	0.58	0.85	0.58	0.85	0.58	-0.83	1.2	0.02	NA	151	190	411	53.77	-5.11358	2	1.27e-05
RL17_HUMAN	RPL17	TIVA	5|6	11	5.5	2	5|2	0.06	0.1	0.06	0.1	0.06	-3.55	0.65	0.23	NA	184	190	411	53.77	-5.68593	2	3.82e-06
IF4A1_HUMAN	EIF4A1	TIVA	11|6	17	8.5	2	2|3	0.88	1	0.88	1	0.88	1.18	1.77	0	NA	406	190	411	53.77	-6.04203	2	6.69e-06
HNRPL_HUMAN	HNRNPL	TIVA	6|7	13	6.5	2	1|2	0.99	1	0.99	1	0.99	4.29	2.11	0	NA	589	190	411	53.77	-6.68237	2	3.92e-06
RL18_HUMAN	RPL18	TIVA	3|2	5	2.5	2	4|6	0	0	0	0	0	-13.87	-1	0.3	NA	188	191	411	53.53	-6.4959	2	-8.45e-06
RL22_HUMAN	RPL22	TIVA	5|4	9	4.5	2	2|2	0.69	0.82	0.69	0.82	0.69	0.21	1.17	0.01	NA	128	192	411	53.28	-5.5237	2	8.27e-06
EF1G_HUMAN	EEF1G	TIVA	9|7	16	8	2	3|3	0.83	0.97	0.83	0.97	0.83	0.83	1.42	0.01	NA	437	193	411	53.04	-6.17624	2	5.02e-06
SMD1_HUMAN	SNRPD1	TIVA	2|0	2	1	2	0|0	0.5	1	0.5	1	0.5	1.09	3.32	0.1	NA	119	193	411	53.04	-6.95487	2	4.07e-06
RL24_HUMAN	RPL24	TIVA	5|3	8	4	2	7|5	0	0	0	0	0	-15.8	-0.58	0.3	NA	157	195	411	52.55	-5.8457	2	-9.06e-06
COF1_HUMAN	CFL1	TIVA	7|4	11	5.5	2	2|4	0.37	0.7	0.37	0.7	0.37	-3.24	0.87	0.2	NA	166	196	411	52.31	-5.58299	2	5.92e-06
RS25_HUMAN	RPS25	TIVA	2|3	5	2.5	2	4|2	0	0	0	0	0	-6.13	-0.27	0.3	NA	125	196	411	52.31	-6.08777	2	-3.75e-06
RL7A_HUMAN	RPL7A	TIVA	10|8	18	9	2	3|9	0	0.01	0	0.01	0	-7.65	0.58	0.26	NA	266	197	411	52.07	-5.56202	2	3.75e-06
RL4_HUMAN	RPL4	TIVA	13|10	23	11.5	2	4|6	0.51	0.88	0.51	0.88	0.51	-1.88	1.2	0.02	NA	427	197	411	52.07	-5.79018	2	6.48e-06
HNRPQ_HUMAN	SYNCRIP	TIVA	13|13	26	13	2	6|3	0.97	0.97	0.97	0.97	0.97	3.57	1.53	0	NA	623	197	411	52.07	-6.04534	2	6.06e-06
RL27A_HUMAN	RPL27A	TIVA	4|4	8	4	2	4|2	0.04	0.04	0.04	0.04	0.04	-3.24	0.41	0.23	NA	148	198	411	51.82	-5.78666	2	1.74e-06
RS7_HUMAN	RPS7	TIVA	6|5	11	5.5	2	3|1	0.88	0.94	0.88	0.94	0.88	1.53	1.46	0	NA	194	200	411	51.34	-5.73886	2	7.96e-06
RL12_HUMAN	RPL12	TIVA	6|5	11	5.5	2	3|3	0.26	0.38	0.26	0.38	0.26	-1.84	0.87	0.21	NA	165	201	411	51.09	-5.57694	2	5.96e-06
ADT3_HUMAN	SLC25A6	TIVA	8|3	11	5.5	2	5|3	0.12	0.24	0.12	0.24	0.12	-8.2	0.46	0.22	NA	298	201	411	51.09	-6.16809	2	1.42e-06
SFPQ_HUMAN	SFPQ	TIVA	1|2	3	1.5	2	2|3	0	0	0	0	0	-6.05	-0.74	0.3	NA	707	201	411	51.09	-8.33131	2	-9.53e-07
MYH9_HUMAN	MYH9	TIVA	403|397	800	400	2	155|78	0	0	0	0	0	-19.22	1.78	0.29	NA	1960	203	411	50.61	-3.76498	2	6.55e-05
RS3A_HUMAN	RPS3A	TIVA	8|7	15	7.5	2	5|8	0	0	0	0	0	-11.23	0.2	0.27	NA	264	203	411	50.61	-5.73679	2	-2.99e-08
DHX9_HUMAN	DHX9	TIVA	19|14	33	16.5	2	22|12	0	0	0	0	0	-37.81	-0.04	0.29	NA	1270	205	411	50.12	-6.51916	2	-1.2e-06
RLA0_HUMAN	RPLP0	TIVA	8|5	13	6.5	2	5|1	0.5	0.82	0.5	0.82	0.5	-1.54	1.12	0.1	NA	317	206	411	49.88	-6.06285	2	4.63e-06
ROAA_HUMAN	HNRNPAB	TIVA	4|3	7	3.5	2	4|3	0	0.01	0	0.01	0	-6.47	0	0.25	NA	332	206	411	49.88	-6.72812	2	-7.98e-07
EF2_HUMAN	EEF2	TIVA	30|27	57	28.5	2	13|14	0.01	0.02	0.01	0.02	0.01	-7.79	1.08	0.24	NA	858	207	411	49.64	-5.58045	2	7.27e-06
RS6_HUMAN	RPS6	TIVA	4|3	7	3.5	2	3|2	0.12	0.18	0.12	0.18	0.12	-2.92	0.49	0.22	NA	249	208	411	49.39	-6.44044	2	1.18e-06
RL11_HUMAN	RPL11	TIVA	4|6	10	5	2	2|2	0.75	0.94	0.75	0.94	0.75	0.21	1.32	0.01	NA	178	209	411	49.15	-5.74809	2	7.31e-06
RS2_HUMAN	RPS2	TIVA	11|10	21	10.5	2	4|4	0.87	0.94	0.87	0.94	0.87	1.42	1.39	0	NA	293	210	411	48.91	-5.50454	2	9.71e-06
ATPA_HUMAN	ATP5A1	TIVA	18|18	36	18	2	11|5	0.07	0.07	0.07	0.07	0.07	-2.63	1.17	0.23	NA	553	210	411	48.91	-5.60073	2	7.66e-06
RL19_HUMAN	RPL19	TIVA	0|2	2	1	2	1|2	0.15	0.3	0.15	0.3	0.15	-4.15	-0.58	0.22	NA	196	210	411	48.91	-7.45386	2	-1.81e-06
ATPB_HUMAN	ATP5B	TIVA	19|19	38	19	2	12|7	0.01	0.01	0.01	0.01	0.01	-5.16	1	0.25	NA	529	211	411	48.66	-5.5023	2	7.34e-06
RS16_HUMAN	RPS16	TIVA	4|3	7	3.5	2	7|4	0	0	0	0	0	-13.89	-0.64	0.3	NA	146	211	411	48.66	-5.90659	2	-9.48e-06
DDX3X_HUMAN	DDX3X	TIVA	7|5	12	6	2	0|0	1	1	1	1	1	10.89	5.91	0	NA	662	212	411	48.42	-6.87925	2	4.39e-06
HNRPD_HUMAN	HNRNPD	TIVA	6|3	9	4.5	2	4|4	0.01	0.02	0.01	0.02	0.01	-8.2	0.16	0.24	NA	355	216	411	47.45	-6.54379	2	-1.71e-07
RL13_HUMAN	RPL13	TIVA	4|3	7	3.5	2	5|5	0	0	0	0	0	-11.93	-0.51	0.3	NA	211	218	411	46.96	-6.27484	2	-5.24e-06
HNRPM_HUMAN	HNRNPM	TIVA	6|4	10	5	2	2|3	0.47	0.76	0.47	0.76	0.47	-1.5	1	0.2	NA	730	220	411	46.47	-7.15935	2	1.4e-06
NONO_HUMAN	NONO	TIVA	1|2	3	1.5	2	0|0	0.5	1	0.5	1	0.5	3.59	3.91	0.1	NA	471	220	411	46.47	-7.92514	2	1.54e-06
ENOA_HUMAN	ENO1	TIVA	20|11	31	15.5	2	11|11	0	0	0	0	0	-21.28	0.5	0.27	NA	434	223	411	45.74	-5.50795	2	3.1e-06
ADT2_HUMAN	SLC25A5	TIVA	11|7	18	9	2	5|3	0.5	0.94	0.5	0.94	0.5	-2.53	1.17	0.02	NA	298	223	411	45.74	-5.67561	2	7.11e-06
C1QBP_HUMAN	C1QBP	TIVA	3|1	4	2	2	0|0	0.5	1	0.5	1	0.5	3.59	4.32	0.05	NA	282	223	411	45.74	-7.12451	2	3.43e-06
RL23A_HUMAN	RPL23A	TIVA	5|4	9	4.5	2	4|4	0	0	0	0	0	-6.77	0.16	0.26	NA	156	224	411	45.5	-5.72152	2	-3.89e-07
RS4X_HUMAN	RPS4X	TIVA	10|8	18	9	2	2|3	0.99	1	0.99	1	0.99	3.67	1.85	0	NA	263	225	411	45.26	-5.55068	2	1.12e-05
H4_HUMAN	HIST1H4A	TIVA	3|2	5	2.5	2	14|14	0	0	0	0	0	-51.81	-2.47	0.3	NA	103	225	411	45.26	-5.89418	2	-6.43e-05
FLNA_HUMAN	FLNA	TIVA	21|13	34	17	2	18|8	0	0	0	0	0	-24.86	0.39	0.28	NA	2647	226	411	45.01	-7.22371	2	3.6e-07
H2B1C_HUMAN	HIST1H2BC	TIVA	3|5	8	4	2	5|6	0	0	0	0	0	-13.89	-0.45	0.3	NA	126	227	411	44.77	-5.62573	2	-9.07e-06
RS8_HUMAN	RPS8	TIVA	8|8	16	8	2	3|5	0.24	0.24	0.24	0.24	0.24	-1.18	1	0.21	NA	208	228	411	44.53	-5.43384	2	7.86e-06
RS18_HUMAN	RPS18	TIVA	4|3	7	3.5	2	6|5	0	0	0	0	0	-13.89	-0.64	0.3	NA	152	229	411	44.28	-5.94686	2	-9.11e-06
CH60_HUMAN	HSPD1	TIVA	11|7	18	9	2	12|9	0	0	0	0	0	-25.76	-0.22	0.29	NA	573	231	411	43.8	-6.32941	2	-2.65e-06
YBOX1_HUMAN	YBX1	TIVA	3|3	6	3	2	1|3	0.24	0.24	0.24	0.24	0.24	-1.17	0.58	0.21	NA	324	233	411	43.31	-6.85788	2	1.03e-06
TBAL3_HUMAN	TUBAL3	TIVA	7|6	13	6.5	2	0|0	1	1	1	1	1	12.53	6.02	0	NA	446	234	411	43.07	-6.40426	2	7.06e-06
K2C8_HUMAN	KRT8	TIVA	1|0	1	0.5	2	22|19	0	0	0	0	0	-88.28	-5.64	0.3	NA	483	237	411	42.34	-9.04891	2	-2.33e-05
DDX17_HUMAN	DDX17	TIVA	11|8	19	9.5	2	3|1	1	1	1	1	1	5.14	2.25	0	NA	729	238	411	42.09	-6.51613	2	4.77e-06
HNRPF_HUMAN	HNRNPF	TIVA	8|5	13	6.5	2	0|0	1	1	1	1	1	10.89	6.02	0	NA	415	243	411	40.88	-6.33222	2	7.58e-06
RL23_HUMAN	RPL23	TIVA	2|1	3	1.5	2	3|2	0	0	0	0	0	-6.05	-0.74	0.3	NA	140	243	411	40.88	-6.71192	2	-4.81e-06
DDX5_HUMAN	DDX5	TIVA	8|7	15	7.5	2	4|2	0.79	0.89	0.79	0.89	0.79	0.83	1.32	0.01	NA	614	247	411	39.9	-6.58084	2	3.18e-06
K1C19_HUMAN	KRT19	TIVA	2|1	3	1.5	2	15|12	0	0	0	0	0	-52.98	-3.18	0.3	NA	400	247	411	39.9	-7.76174	2	-1.71e-05
G3P_HUMAN	GAPDH	TIVA	15|10	25	12.5	2	6|9	0.01	0.03	0.01	0.03	0.01	-10.44	0.74	0.24	NA	335	248	411	39.66	-5.46415	2	5.53e-06
RS27A_HUMAN	RPS27A	TIVA	5|4	9	4.5	2	2|1	0.91	0.96	0.91	0.96	0.91	1.88	1.58	0	NA	156	248	411	39.66	-5.72152	2	8.58e-06
KPYM_HUMAN	PKM	TIVA	17|8	25	12.5	2	15|10	0	0	0	0	0	-31.59	0	0.29	NA	531	249	411	39.42	-5.92478	2	-1.78e-06
NPM_HUMAN	NPM1	TIVA	5|2	7	3.5	2	0|0	1	1	1	1	1	5.62	5.13	0	NA	294	252	411	38.69	-6.60656	2	5.76e-06
PRDX1_HUMAN	PRDX1	TIVA	9|6	15	7.5	2	7|5	0	0	0	0	0	-10.92	0.32	0.27	NA	199	253	411	38.44	-5.45415	2	1.37e-06
RS14_HUMAN	RPS14	TIVA	8|4	12	6	2	6|3	0.03	0.05	0.03	0.05	0.03	-8.54	0.41	0.23	NA	151	259	411	36.98	-5.40127	2	2.55e-06
NUCL_HUMAN	NCL	TIVA	20|18	38	19	2	10|9	0.01	0.02	0.01	0.02	0.01	-6.33	1	0.24	NA	710	261	411	36.5	-5.79657	2	5.47e-06
ROA2_HUMAN	HNRNPA2B1	TIVA	16|10	26	13	2	11|8	0	0	0	0	0	-17.45	0.45	0.27	NA	353	262	411	36.25	-5.47726	2	2.76e-06
HNRH1_HUMAN	HNRNPH1	TIVA	5|10	15	7.5	2	0|0	1	1	1	1	1	10.89	6.23	0	NA	449	263	411	36.01	-6.26787	2	8.09e-06
RS3_HUMAN	RPS3	TIVA	11|13	24	12	2	9|9	0	0	0	0	0	-14.26	0.41	0.28	NA	243	266	411	35.28	-5.1839	2	3.17e-06
HNRH2_HUMAN	HNRNPH2	TIVA	2|6	8	4	2	0|0	1	1	1	1	1	5.62	5.32	0	NA	449	266	411	35.28	-6.89647	2	4.31e-06
ROA1_HUMAN	HNRNPA1	TIVA	12|10	22	11	2	8|6	0	0	0	0	0	-8.71	0.65	0.26	NA	372	268	411	34.79	-5.69674	2	3.78e-06
HS90A_HUMAN	HSP90AA1	TIVA	29|18	47	23.5	2	18|15	0	0	0	0	0	-30.52	0.51	0.28	NA	732	272	411	33.82	-5.61453	2	2.92e-06
K1C16_HUMAN	KRT16	TIVA	2|1	3	1.5	2	0|0	0.5	1	0.5	1	0.5	3.59	3.91	0.1	NA	473	274	411	33.33	-7.92938	2	1.54e-06
HS90B_HUMAN	HSP90AB1	TIVA	36|30	66	33	2	16|17	0	0	0	0	0	-13.86	1	0.26	NA	724	277	411	32.6	-5.26403	2	9.31e-06
HNRPU_HUMAN	HNRNPU	TIVA	21|19	40	20	2	14|14	0	0	0	0	0	-20.37	0.52	0.29	NA	825	280	411	31.87	-5.8954	2	2.24e-06
K2C5_HUMAN	KRT5	TIVA	2|3	5	2.5	2	0|0	1	1	1	1	1	5.62	4.64	0	NA	590	282	411	31.39	-7.63958	2	2.05e-06
K2C6C_HUMAN	KRT6C	TIVA	2|3	5	2.5	2	0|0	1	1	1	1	1	5.62	4.64	0	NA	564	283	411	31.14	-7.59451	2	2.15e-06
K1C14_HUMAN	KRT14	TIVA	1|0	1	0.5	2	0|0	0	0	0	0	0	1.09	2.32	0.3	NA	472	284	411	30.9	-9.02587	2	5.13e-07
HNRPK_HUMAN	HNRNPK	TIVA	10|6	16	8	2	7|7	0	0	0	0	0	-14.43	0.19	0.27	NA	463	288	411	29.93	-6.23403	2	-9.88e-08
GRP75_HUMAN	HSPA9	TIVA	6|5	11	5.5	2	5|5	0	0	0	0	0	-8.84	0.14	0.27	NA	679	307	411	25.3	-6.99162	2	-2.01e-07
ACTBL_HUMAN	ACTBL2	TIVA	15|16	31	15.5	2	0|0	1	1	1	1	1	26.4	7.28	0	NA	376	329	411	19.95	-5.36449	2	2e-05
K1C9_HUMAN	KRT9	TIVA	4|4	8	4	2	0|3	0.88	0.88	0.88	0.88	0.88	1.99	1.42	0	NA	623	337	411	18	-7.224	2	1.76e-06
EF1A1_HUMAN	EEF1A1	TIVA	14|14	28	14	2	9|7	0	0	0	0	0	-6.64	0.81	0.26	NA	462	350	411	14.84	-5.67225	2	4.98e-06
POTEF_HUMAN	POTEF	TIVA	11|11	22	11	2	0|0	1	1	1	1	1	20.36	6.78	0	NA	1075	351	411	14.6	-6.75793	2	4.95e-06
ACTS_HUMAN	ACTA1	TIVA	34|40	74	37	2	0|0	1	1	1	1	1	54.23	8.53	0	NA	377	354	411	13.87	-4.49707	2	4.75e-05
K1C10_HUMAN	KRT10	TIVA	13|13	26	13	2	2|4	1	1	1	1	1	7.95	2.11	0	NA	584	355	411	13.63	-5.9807	2	7.9e-06
K22E_HUMAN	KRT2	TIVA	11|7	18	9	2	0|4	0.97	0.99	0.97	0.99	0.97	3.05	2.17	0	NA	639	356	411	13.38	-6.43843	2	5.07e-06
GRP78_HUMAN	HSPA5	TIVA	10|12	22	11	2	14|12	0	0	0	0	0	-30	-0.23	0.3	NA	654	360	411	12.41	-6.26096	2	-2.99e-06
ACTB_HUMAN	ACTB	TIVA	65|73	138	69	2	17|19	1	1	1	1	1	24.61	1.94	0	NA	375	363	411	11.68	-3.86857	2	6.22e-05
ACTG_HUMAN	ACTG1	TIVA	65|72	137	68.5	2	0|0	1	1	1	1	1	98.66	9.42	0	NA	375	363	411	11.68	-3.87584	2	8.84e-05
TBB4B_HUMAN	TUBB4B	TIVA	47|36	83	41.5	2	23|16	0.07	0.14	0.07	0.14	0.07	-16.01	1.09	0.22	NA	445	376	411	8.52	-4.54813	2	2.06e-05
TBA4A_HUMAN	TUBA4A	TIVA	33|27	60	30	2	14|10	0.52	0.99	0.52	0.99	0.52	-2.83	1.32	0.02	NA	448	377	411	8.27	-4.87934	2	1.74e-05
TBB5_HUMAN	TUBB	TIVA	49|37	86	43	2	25|18	0.01	0.01	0.01	0.01	0.01	-21.06	1	0.25	NA	444	382	411	7.06	-4.51037	2	1.98e-05
K2C1_HUMAN	KRT1	TIVA	15|19	34	17	2	5|10	0.3	0.59	0.3	0.59	0.3	-4.03	1.18	0.21	NA	644	386	411	6.08	-5.81023	2	6.26e-06
TBA1A_HUMAN	TUBA1A	TIVA	33|30	63	31.5	2	0|0	1	1	1	1	1	48.43	8.3	0	NA	451	389	411	5.35	-4.83723	2	3.38e-05
TBA1C_HUMAN	TUBA1C	TIVA	31|28	59	29.5	2	16|12	0.01	0.01	0.01	0.01	0.01	-8.13	1.08	0.25	NA	449	389	411	5.35	-4.89838	2	1.44e-05
HS71L_HUMAN	HSPA1L	TIVA	5|0	5	2.5	2	0|0	0.5	1	0.5	1	0.5	1.09	4.64	0.03	NA	641	389	411	5.35	-7.72248	2	1.89e-06
HSP7C_HUMAN	HSPA8	TIVA	30|29	59	29.5	2	22|15	0	0	0	0	0	-22.12	0.67	0.29	NA	646	396	411	3.65	-5.26215	2	6.08e-06
