# Supplementary material for: Off-target based drug repurposing opportunities for tivantinib in acute myeloid leukemia
Source: Sci Rep. 2019 Jan 24;9:606. doi: 10.1038/s41598-018-37174-6 (PMC6345777; doi:10.1038/s41598-018-37174-6)
Supplement: Supplementary file 3 — Supplementary Table S2 [file 41598_2018_37174_MOESM3_ESM.xlsx]

## Sheet: Sheet1
Patient #	Gender	Age	WHO	FAB	WBC	HgB at Dx	Plt	Blast % BMBx	Karyotype at Dx	Complex?	Karyotype
1	M	36	--	M5a	29.52	7.2	51	1	Poor	Y	46,XY,der(10)t(10;11)(p13;q13)inv(11)(q13q23),der(11)t(10;11)
2	M	66	AML w/ recurrent abnormalities	M4/5	67.31	11.3	248	--	Good	N	46, XY
3	F	43	AML NOS	M5	61.89	8.3	68	60-65%	Good	N	46,XX[20]
4	M	67	AML MDS changes	M4	1.3	7.9	7	0.39	Poor	Y	46,XY,del(7)(q22)[19]/46,XY[1]
5	M	69	AML w/ recurrent abnormalities	M2	--	--	--	0.48	Intermediate	N	trisomy 12
6	M	78	AML MDS changes	M6	0.71	9.3	26	0.15	Intermediate	N	12p deletion
7	M	76	AML MDS changes	M1	2.61	8.7	54	0.72	Good	N	46,XY
